# Supplementary material for: Bis[(2-methyl­benz­yl)bis­(pyridin-2-ylmethyl-κN)amine-κN]manganese(II) bis­(perchlorate)
Source: Acta Crystallogr Sect E Struct Rep Online. 2014 Feb 15;70(Pt 3):m100–1. doi: 10.1107/S1600536814003055 (PMC3998448; doi:10.1107/S1600536814003055)
Supplement: Supplementary file 1 [file e-70-0m100-sup1.cif]

##############################################################################
#                                                                            #
# This CIF contains the data in a paper accepted for publication in          #
# Acta Crystallographica Section E. It conforms to the requirements of       #
# Notes for Authors for Acta Crystallographica Section E, and has been       #
# peer reviewed under the auspices of the IUCr Commission on Journals.       #
#                                                                            #
# Full details of the Crystallographic Information File format               #
# are given in the paper "The Crystallographic Information File (CIF):       #
# a New Standard Archive File for Crystallography" by S. R. Hall, F. H.      #
# Allen and I. D. Brown [Acta Cryst. (1991), A47, 655-685].                  #
#                                                                            #
# The current version of the core CIF dictionary is obtainable from          #
# ftp://ftp.iucr.org/pub/cif_core.dic.                                       #
#                                                                            #
# Software is freely available for graphical display of the structure(s)     #
# in this CIF. For information consult the CIF software page                 #
# http://www.iucr.org/resources/cif/software.                                #
#                                                                            #
# This file may be used for bona fide research purposes within the           #
# scientific community so long as proper attribution is given to the journal # 
# article from which it was obtained.                                        #
#                                                                            #
##############################################################################
data_I
_database_code_depnum_ccdc_archive 'CCDC 986203'
_audit_creation_method     SHELXL-2013
_journal_date_recd_electronic     2013-10-01
_journal_date_accepted     2014-02-10
_journal_name_full     'Acta Crystallographica, Section E'
_journal_year     2014
_journal_volume     70
_journal_issue      3
_journal_page_first     m100
_journal_page_last     m101
_journal_paper_category     QM
_journal_paper_doi     10.1107/S1600536814003055
_journal_coeditor_code     MW2117
_publ_contact_author_name     'Ray J. Butcher'
_publ_contact_author_address
;
Department of Chemistry
Howard University
525 College Street NW
Washington
DC 20059
USA
;
_publ_contact_author_email     'rbutcher99@yahoo.com'
_publ_contact_author_fax     '202-806-5442'
_publ_contact_author_phone     '202-806-9892'
_publ_section_title
;\
Bis[(2-methylbenzyl)bis(pyridin-2-ylmethyl-\k<i>N</i>)amine-\k<i>N</i>]\
manganese(II) bis(perchlorate)
;
loop_
    _publ_author_name
    _publ_author_footnote
    _publ_author_address
    'Butcher, Ray J.' ?
;
Department of Chemistry
Howard University
525 College Street NW
Washington
DC 20059
USA
;
    'Gultneh, Yilma' .
;
Department of Chemistry
Howard University
525 College Street NW
Washington
DC 20059
USA
;
    'Yisgedu, T. B.' .
;
Department of Chemistry
Howard University
525 College Street NW
Washington
DC 20059
USA
;
_chemical_name_systematic
;\
Bis[(2-methylbenzyl)bis(pyridin-2-ylmethyl-\k<i>N</i>)amine-\
\k<i>N</i>]manganese(II) bis(perchlorate)
;
_chemical_name_common     ?
_chemical_formula_moiety     'C40 H42 Mn N6 2+, 2(Cl O4 -)'
_chemical_formula_sum     'C40 H42 Cl2 Mn N6 O8'
_chemical_formula_iupac     '[Mn (C20 H21 N3)2] (Cl O4)2'
_chemical_formula_weight     860.63
_chemical_melting_point     ?
_shelx_space_group_comment
;
The symmetry employed for this shelxl refinement is uniquely defined
by the following loop, which should always be used as a source of
symmetry information in preference to the above space-group names.
They are only intended as comments.
;
_space_group_crystal_system     monoclinic
_space_group_name_H-M_alt     'C 2/c'
_space_group_name_Hall     '-C 2yc'
loop_
    _space_group_symop_operation_xyz
    'x, y, z'
    '-x, y, -z+1/2'
    'x+1/2, y+1/2, z'
    '-x+1/2, y+1/2, -z+1/2'
    '-x, -y, -z'
    'x, -y, z-1/2'
    '-x+1/2, -y+1/2, -z'
    'x+1/2, -y+1/2, z-1/2'
_cell_length_a     23.162(3)
_cell_length_b     10.4755(11)
_cell_length_c     19.391(2)
_cell_angle_alpha     90
_cell_angle_beta     118.896(8)
_cell_angle_gamma     90
_cell_volume     4119.1(9)
_cell_formula_units_Z     4
_cell_measurement_reflns_used     45
_cell_measurement_theta_min     4.98
_cell_measurement_theta_max     12.49
_cell_measurement_temperature     293(2)
_exptl_crystal_description     plate
_exptl_crystal_colour     colorless
_exptl_crystal_size_max     0.42
_exptl_crystal_size_mid     0.37
_exptl_crystal_size_min     0.18
_exptl_crystal_density_diffrn     1.388
_exptl_crystal_density_meas     ?
_exptl_crystal_density_method     'not measured'
_exptl_crystal_F_000     1788
_exptl_absorpt_coefficient_mu     0.509
_exptl_absorpt_correction_type     empirical
_exptl_absorpt_process_details     '(XEMP; Siemens, 1989)'
_shelx_estimated_absorpt_T_min     ?
_shelx_estimated_absorpt_T_max     ?
_exptl_absorpt_correction_T_min     0.72
_exptl_absorpt_correction_T_max     0.92
_exptl_special_details     ?
_diffrn_ambient_temperature     293(2)
_diffrn_radiation_type     MoK\a
_diffrn_radiation_wavelength     0.71073
_diffrn_measurement_device_type     'Bruker P4'
_diffrn_measurement_method     '\w scans'
_diffrn_detector_area_resol_mean     ?
_diffrn_reflns_number     4863
_diffrn_reflns_av_R_equivalents     0.0208
_diffrn_reflns_theta_min     2.188
_diffrn_reflns_theta_max     27.498
_diffrn_reflns_theta_full     25.500
_diffrn_measured_fraction_theta_max     1.000
_diffrn_measured_fraction_theta_full     0.999
_diffrn_reflns_limit_h_min     0
_diffrn_reflns_limit_h_max     30
_diffrn_reflns_limit_k_min     -13
_diffrn_reflns_limit_k_max     0
_diffrn_reflns_limit_l_min     -25
_diffrn_reflns_limit_l_max     22
_diffrn_standards_number     3
_diffrn_standards_interval_count     97
_diffrn_standards_interval_time     ?
_diffrn_standards_decay_%     0
_refine_special_details     ?
_reflns_number_total     4750
_reflns_number_gt     3075
_reflns_threshold_expression     I>2\s(I)
_refine_ls_structure_factor_coef     Fsqd
_refine_ls_matrix_type     full
_refine_ls_R_factor_all     0.1037
_refine_ls_R_factor_gt     0.0647
_refine_ls_wR_factor_gt     0.1681
_refine_ls_wR_factor_ref     0.1934
_refine_ls_goodness_of_fit_ref     1.033
_refine_ls_restrained_S_all     1.078
_refine_ls_number_reflns     4750
_refine_ls_number_parameters     299
_refine_ls_number_restraints     86
_refine_ls_hydrogen_treatment     constr
_refine_ls_weighting_scheme     calc
_refine_ls_weighting_details
              'w=1/[\s^2^(Fo^2^)+(0.0957P)^2^+3.6800P] where P=(Fo^2^+2Fc^2^)/3'
_atom_sites_solution_hydrogens     geom
_atom_sites_solution_primary     direct
_atom_sites_solution_secondary     difmap
_refine_ls_shift/su_max     0.000
_refine_ls_shift/su_mean     0.000
_refine_diff_density_max     0.673
_refine_diff_density_min     -0.443
_refine_ls_extinction_method     none
_refine_ls_extinction_coef     .
loop_
    _atom_type_symbol
    _atom_type_description
    _atom_type_scat_dispersion_real
    _atom_type_scat_dispersion_imag
    _atom_type_scat_source
    'C' 'C' 0.0033 0.0016
                         'International Tables Vol C Tables 4.2.6.8 and 6.1.1.4'
    'H' 'H' 0.0000 0.0000
                         'International Tables Vol C Tables 4.2.6.8 and 6.1.1.4'
    'Cl' 'Cl' 0.1484 0.1585
                         'International Tables Vol C Tables 4.2.6.8 and 6.1.1.4'
    'Mn' 'Mn' 0.3368 0.7283
                         'International Tables Vol C Tables 4.2.6.8 and 6.1.1.4'
    'N' 'N' 0.0061 0.0033
                         'International Tables Vol C Tables 4.2.6.8 and 6.1.1.4'
    'O' 'O' 0.0106 0.0060
                         'International Tables Vol C Tables 4.2.6.8 and 6.1.1.4'
_computing_data_collection     'XSCANS (Siemens, 1991)'
_computing_cell_refinement     'XSCANS (Siemens, 1991)'
_computing_data_reduction     'XDISK (Siemens, 1991)'
_computing_structure_solution     'SHELXS97 (Sheldrick, 2008)'
_computing_structure_refinement     'SHELXL-2013 (Sheldrick, 2008)'
_computing_molecular_graphics     'SHELXTL (Sheldrick, 2008)'
_computing_publication_material     'SHELXTL (Sheldrick, 2008)'
loop_
    _atom_site_type_symbol
    _atom_site_label
    _atom_site_fract_x
    _atom_site_fract_y
    _atom_site_fract_z
    _atom_site_U_iso_or_equiv
    _atom_site_adp_type
    _atom_site_calc_flag
    _atom_site_occupancy
    _atom_site_disorder_assembly
    _atom_site_disorder_group
    Mn Mn1 0.5000 0.63686(7) 0.7500 0.0433(2) Uani d 1 A .
    N N1 0.48410(13) 0.5017(3) 0.64439(16) 0.0464(6) Uani d 1 . .
    N N1A 0.45745(14) 0.7660(3) 0.64777(16) 0.0494(7) Uani d 1 . .
    N N1B 0.60038(14) 0.6010(3) 0.76090(17) 0.0514(7) Uani d 1 . .
    C C1A 0.48177(18) 0.5908(4) 0.5841(2) 0.0516(8) Uani d 1 . .
    H H1AA 0.4592 0.5495 0.5331 0.062 Uiso calc 1 . .
    H H1AB 0.5265 0.6087 0.5951 0.062 Uiso calc 1 . .
    C C2A 0.44771(16) 0.7155(3) 0.57984(19) 0.0491(8) Uani d 1 . .
    C C3A 0.4120(2) 0.7793(4) 0.5091(2) 0.0662(11) Uani d 1 . .
    H H3AA 0.4051 0.7424 0.4621 0.079 Uiso calc 1 . .
    C C4A 0.3868(2) 0.8982(5) 0.5094(3) 0.0752(12) Uani d 1 . .
    H H4AA 0.3632 0.9427 0.4625 0.090 Uiso calc 1 . .
    C C5A 0.3967(2) 0.9508(4) 0.5788(3) 0.0699(11) Uani d 1 . .
    H H5AA 0.3795 1.0307 0.5798 0.084 Uiso calc 1 . .
    C C6A 0.4326(2) 0.8826(4) 0.6471(2) 0.0593(9) Uani d 1 . .
    H H6AA 0.4399 0.9183 0.6946 0.071 Uiso calc 1 . .
    C C1B 0.54401(18) 0.4219(4) 0.6743(2) 0.0567(9) Uani d 1 . .
    H H1BA 0.5474 0.3871 0.6301 0.068 Uiso calc 1 . .
    H H1BB 0.5401 0.3510 0.7040 0.068 Uiso calc 1 . .
    C C2B 0.60584(17) 0.4959(4) 0.7263(2) 0.0544(9) Uani d 1 . .
    C C3B 0.6657(2) 0.4520(5) 0.7378(3) 0.0777(13) Uani d 1 . .
    H H3BA 0.6684 0.3778 0.7132 0.093 Uiso calc 1 . .
    C C4B 0.7221(2) 0.5204(5) 0.7869(3) 0.0892(15) Uani d 1 . .
    H H4BA 0.7634 0.4915 0.7968 0.107 Uiso calc 1 . .
    C C5B 0.7161(2) 0.6304(5) 0.8202(3) 0.0777(13) Uani d 1 . .
    H H5BA 0.7531 0.6788 0.8525 0.093 Uiso calc 1 . .
    C C6B 0.65518(18) 0.6682(4) 0.8056(2) 0.0614(10) Uani d 1 . .
    H H6BA 0.6513 0.7444 0.8277 0.074 Uiso calc 1 . .
    C C1C 0.2892(19) 0.497(4) 0.478(2) 0.111(9) Uani d 0.508(15) A 1
    H H1CA 0.2539 0.5172 0.4267 0.166 Uiso calc 0.508(15) A 1
    H H1CB 0.3152 0.5719 0.5014 0.166 Uiso calc 0.508(15) A 1
    H H1CC 0.2713 0.4667 0.5106 0.166 Uiso calc 0.508(15) A 1
    C C2C 0.3326(8) 0.393(2) 0.4713(11) 0.064(3) Uani d 0.508(15) A 1
    C C3C 0.3123(8) 0.334(3) 0.3998(12) 0.081(4) Uani d 0.508(15) A 1
    H H3CA 0.2703 0.3510 0.3584 0.097 Uiso calc 0.508(15) A 1
    C C4C 0.3534(15) 0.251(3) 0.3883(12) 0.076(5) Uani d 0.508(15) A 1
    H H4CA 0.3454 0.2299 0.3378 0.092 Uiso calc 0.508(15) A 1
    C C5C 0.4054(8) 0.200(2) 0.4526(13) 0.065(3) Uani d 0.508(15) A 1
    H H5CA 0.4274 0.1298 0.4472 0.078 Uiso calc 0.508(15) A 1
    C C6C 0.4260(7) 0.253(2) 0.5268(11) 0.054(2) Uani d 0.508(15) A 1
    H H6CA 0.4635 0.2217 0.5702 0.064 Uiso calc 0.508(15) A 1
    C C7C 0.3917(7) 0.352(2) 0.5365(10) 0.048(3) Uani d 0.508(15) A 1
    C C8C 0.419(3) 0.422(7) 0.615(2) 0.056(6) Uani d 0.508(15) A 1
    H H8CA 0.4270 0.3585 0.6554 0.067 Uiso calc 0.508(15) A 1
    H H8CB 0.3852 0.4787 0.6127 0.067 Uiso calc 0.508(15) A 1
    C C1CA 0.3018(19) 0.497(5) 0.465(2) 0.111(9) Uani d 0.492(15) A 2
    H H1CD 0.2613 0.4931 0.4166 0.166 Uiso calc 0.492(15) A 2
    H H1CE 0.3217 0.5797 0.4706 0.166 Uiso calc 0.492(15) A 2
    H H1CF 0.2929 0.4840 0.5084 0.166 Uiso calc 0.492(15) A 2
    C C2CA 0.3492(8) 0.393(2) 0.4668(12) 0.064(3) Uani d 0.492(15) A 2
    C C3CA 0.3323(9) 0.324(3) 0.3997(12) 0.081(4) Uani d 0.492(15) A 2
    H H3CB 0.2963 0.3503 0.3527 0.097 Uiso calc 0.492(15) A 2
    C C4CA 0.3672(16) 0.217(3) 0.3998(13) 0.076(5) Uani d 0.492(15) A 2
    H H4CB 0.3501 0.1608 0.3571 0.092 Uiso calc 0.492(15) A 2
    C C5CA 0.4269(8) 0.194(2) 0.4635(14) 0.065(3) Uani d 0.492(15) A 2
    H H5CB 0.4558 0.1361 0.4604 0.078 Uiso calc 0.492(15) A 2
    C C6CA 0.4447(7) 0.260(2) 0.5337(12) 0.054(2) Uani d 0.492(15) A 2
    H H6CB 0.4823 0.2354 0.5795 0.064 Uiso calc 0.492(15) A 2
    C C7CA 0.4071(8) 0.360(2) 0.5357(11) 0.048(3) Uani d 0.492(15) A 2
    C C8CA 0.425(3) 0.426(8) 0.614(2) 0.056(6) Uani d 0.492(15) A 2
    H H8CC 0.3890 0.4802 0.6068 0.067 Uiso calc 0.492(15) A 2
    H H8CD 0.4311 0.3614 0.6525 0.067 Uiso calc 0.492(15) A 2
    Cl Cl1 0.61415(5) 0.08236(10) 0.72361(6) 0.0693(3) Uani d 1 B 2
    O O1 0.63792(17) 0.1512(3) 0.68050(19) 0.0808(12) Uani d 0.768(4) C 1
    O O2 0.65812(17) -0.0170(3) 0.7645(2) 0.0922(15) Uani d 0.768(4) C 1
    O O3 0.55217(15) 0.0312(4) 0.6721(2) 0.166(3) Uani d 0.768(4) C 1
    O O4 0.6088(3) 0.1638(3) 0.7776(2) 0.147(2) Uani d 0.768(4) C 1
    O O1A 0.5534(3) 0.1107(10) 0.7195(6) 0.0808(12) Uani d 0.232(4) B 2
    O O2A 0.6241(5) -0.0500(3) 0.7298(7) 0.0922(15) Uani d 0.232(4) B 2
    O O3A 0.6141(5) 0.1268(11) 0.6554(4) 0.166(3) Uani d 0.232(4) B 2
    O O4A 0.6649(4) 0.1423(10) 0.7898(4) 0.147(2) Uani d 0.232(4) B 2
loop_
    _atom_site_aniso_label
    _atom_site_aniso_U_11
    _atom_site_aniso_U_22
    _atom_site_aniso_U_33
    _atom_site_aniso_U_12
    _atom_site_aniso_U_13
    _atom_site_aniso_U_23
    Mn1 0.0452(4) 0.0479(4) 0.0347(3) 0.000 0.0175(3) 0.000
    N1 0.0470(15) 0.0474(16) 0.0440(14) -0.0036(12) 0.0214(12) -0.0047(12)
    N1A 0.0570(17) 0.0508(17) 0.0400(14) 0.0020(14) 0.0232(13) 0.0021(12)
    N1B 0.0487(16) 0.0544(18) 0.0507(16) -0.0013(13) 0.0238(13) -0.0028(13)
    C1A 0.057(2) 0.057(2) 0.0428(17) -0.0020(16) 0.0256(16) -0.0052(15)
    C2A 0.0493(18) 0.056(2) 0.0390(16) -0.0032(16) 0.0191(14) 0.0008(15)
    C3A 0.070(2) 0.076(3) 0.0411(18) 0.002(2) 0.0171(17) 0.0087(19)
    C4A 0.073(3) 0.078(3) 0.058(2) 0.007(2) 0.018(2) 0.023(2)
    C5A 0.071(3) 0.057(2) 0.072(3) 0.008(2) 0.026(2) 0.012(2)
    C6A 0.071(2) 0.050(2) 0.057(2) 0.0049(18) 0.0307(19) 0.0025(17)
    C1B 0.060(2) 0.050(2) 0.059(2) 0.0060(17) 0.0270(18) -0.0027(17)
    C2B 0.0505(19) 0.052(2) 0.060(2) 0.0020(16) 0.0262(17) 0.0020(17)
    C3B 0.062(3) 0.070(3) 0.101(3) 0.009(2) 0.039(2) -0.008(3)
    C4B 0.053(3) 0.086(3) 0.123(4) 0.005(2) 0.038(3) -0.004(3)
    C5B 0.048(2) 0.084(3) 0.087(3) -0.007(2) 0.021(2) -0.005(3)
    C6B 0.054(2) 0.062(2) 0.062(2) -0.0085(18) 0.0227(18) -0.0058(19)
    C1C 0.056(12) 0.133(6) 0.098(11) 0.008(7) 0.002(8) -0.028(7)
    C2C 0.036(7) 0.087(3) 0.066(3) -0.013(5) 0.022(4) -0.015(3)
    C3C 0.046(9) 0.111(6) 0.062(3) -0.017(8) 0.007(6) -0.014(3)
    C4C 0.101(12) 0.064(14) 0.057(5) -0.025(8) 0.034(6) -0.011(7)
    C5C 0.048(9) 0.072(4) 0.082(6) -0.028(7) 0.039(8) -0.030(4)
    C6C 0.035(7) 0.056(3) 0.070(4) -0.022(6) 0.026(5) -0.014(3)
    C7C 0.034(6) 0.061(3) 0.053(2) -0.025(5) 0.025(4) -0.011(2)
    C8C 0.055(9) 0.061(4) 0.052(2) -0.011(6) 0.026(3) -0.015(3)
    C1CA 0.056(12) 0.133(6) 0.098(11) 0.008(7) 0.002(8) -0.028(7)
    C2CA 0.036(7) 0.087(3) 0.066(3) -0.013(5) 0.022(4) -0.015(3)
    C3CA 0.046(9) 0.111(6) 0.062(3) -0.017(8) 0.007(6) -0.014(3)
    C4CA 0.101(12) 0.064(14) 0.057(5) -0.025(8) 0.034(6) -0.011(7)
    C5CA 0.048(9) 0.072(4) 0.082(6) -0.028(7) 0.039(8) -0.030(4)
    C6CA 0.035(7) 0.056(3) 0.070(4) -0.022(6) 0.026(5) -0.014(3)
    C7CA 0.034(6) 0.061(3) 0.053(2) -0.025(5) 0.025(4) -0.011(2)
    C8CA 0.055(9) 0.061(4) 0.052(2) -0.011(6) 0.026(3) -0.015(3)
    Cl1 0.0697(7) 0.0699(7) 0.0733(7) 0.0084(5) 0.0386(5) 0.0158(5)
    O1 0.112(3) 0.072(2) 0.083(2) 0.006(2) 0.066(2) 0.0191(19)
    O2 0.101(3) 0.078(3) 0.098(3) 0.022(2) 0.048(3) 0.028(2)
    O3 0.110(4) 0.196(6) 0.154(5) -0.040(4) 0.033(3) 0.002(4)
    O4 0.232(6) 0.129(4) 0.126(4) 0.051(4) 0.125(4) 0.009(3)
    O1A 0.112(3) 0.072(2) 0.083(2) 0.006(2) 0.066(2) 0.0191(19)
    O2A 0.101(3) 0.078(3) 0.098(3) 0.022(2) 0.048(3) 0.028(2)
    O3A 0.110(4) 0.196(6) 0.154(5) -0.040(4) 0.033(3) 0.002(4)
    O4A 0.232(6) 0.129(4) 0.126(4) 0.051(4) 0.125(4) 0.009(3)
_geom_special_details
;
All e.s.d.'s (except the e.s.d. in the dihedral angle between two l.s. planes)
are estimated using the full covariance matrix. The cell e.s.d.'s are taken
into account individually in the estimation of e.s.d.'s in distances, angles
and torsion angles; correlations between e.s.d.'s in cell parameters are only
used when they are defined by crystal symmetry. An approximate (isotropic)
treatment of cell e.s.d.'s is used for estimating e.s.d.'s involving l.s.
planes.
;
loop_
    _geom_bond_atom_site_label_1
    _geom_bond_atom_site_label_2
    _geom_bond_site_symmetry_2
    _geom_bond_distance
    _geom_bond_publ_flag
    Mn1 N1A 2_656 2.201(3) ?
    Mn1 N1A . 2.201(3) ?
    Mn1 N1B . 2.262(3) ?
    Mn1 N1B 2_656 2.262(3) ?
    Mn1 N1 2_656 2.367(3) ?
    Mn1 N1 . 2.367(3) ?
    N1 C8CA . 1.43(9) ?
    N1 C1A . 1.476(4) ?
    N1 C1B . 1.478(4) ?
    N1 C8C . 1.57(9) ?
    N1A C2A . 1.334(4) ?
    N1A C6A . 1.347(5) ?
    N1B C2B . 1.327(5) ?
    N1B C6B . 1.340(5) ?
    C1A C2A . 1.507(5) ?
    C1A H1AA . 0.9700 ?
    C1A H1AB . 0.9700 ?
    C2A C3A . 1.384(5) ?
    C3A C4A . 1.376(6) ?
    C3A H3AA . 0.9300 ?
    C4A C5A . 1.367(6) ?
    C4A H4AA . 0.9300 ?
    C5A C6A . 1.375(5) ?
    C5A H5AA . 0.9300 ?
    C6A H6AA . 0.9300 ?
    C1B C2B . 1.507(5) ?
    C1B H1BA . 0.9700 ?
    C1B H1BB . 0.9700 ?
    C2B C3B . 1.373(5) ?
    C3B C4B . 1.387(6) ?
    C3B H3BA . 0.9300 ?
    C4B C5B . 1.361(7) ?
    C4B H4BA . 0.9300 ?
    C5B C6B . 1.358(6) ?
    C5B H5BA . 0.9300 ?
    C6B H6BA . 0.9300 ?
    C1C C2C . 1.528(12) ?
    C1C H1CA . 0.9600 ?
    C1C H1CB . 0.9600 ?
    C1C H1CC . 0.9600 ?
    C2C C3C . 1.376(12) ?
    C2C C7C . 1.408(11) ?
    C3C C4C . 1.390(15) ?
    C3C H3CA . 0.9300 ?
    C4C C5C . 1.354(14) ?
    C4C H4CA . 0.9300 ?
    C5C C6C . 1.396(11) ?
    C5C H5CA . 0.9300 ?
    C6C C7C . 1.373(11) ?
    C6C H6CA . 0.9300 ?
    C7C C8C . 1.526(12) ?
    C8C H8CA . 0.9700 ?
    C8C H8CB . 0.9700 ?
    C1CA C2CA . 1.536(12) ?
    C1CA H1CD . 0.9600 ?
    C1CA H1CE . 0.9600 ?
    C1CA H1CF . 0.9600 ?
    C2CA C3CA . 1.371(12) ?
    C2CA C7CA . 1.406(11) ?
    C3CA C4CA . 1.388(15) ?
    C3CA H3CB . 0.9300 ?
    C4CA C5CA . 1.357(14) ?
    C4CA H4CB . 0.9300 ?
    C5CA C6CA . 1.397(11) ?
    C5CA H5CB . 0.9300 ?
    C6CA C7CA . 1.376(11) ?
    C6CA H6CB . 0.9300 ?
    C7CA C8CA . 1.527(12) ?
    C8CA H8CC . 0.9700 ?
    C8CA H8CD . 0.9700 ?
    Cl1 O2A . 1.401(2) ?
    Cl1 O3A . 1.401(2) ?
    Cl1 O4A . 1.402(2) ?
    Cl1 O1A . 1.402(2) ?
loop_
    _geom_angle_atom_site_label_1
    _geom_angle_atom_site_label_2
    _geom_angle_atom_site_label_3
    _geom_angle_site_symmetry_1
    _geom_angle_site_symmetry_3
    _geom_angle
    _geom_angle_publ_flag
    N1A Mn1 N1A 2_656 . 104.11(15) ?
    N1A Mn1 N1B 2_656 . 91.45(11) ?
    N1A Mn1 N1B . . 100.32(11) ?
    N1A Mn1 N1B 2_656 2_656 100.32(11) ?
    N1A Mn1 N1B . 2_656 91.44(11) ?
    N1B Mn1 N1B . 2_656 160.87(16) ?
    N1A Mn1 N1 2_656 2_656 76.92(10) ?
    N1A Mn1 N1 . 2_656 164.06(10) ?
    N1B Mn1 N1 . 2_656 95.54(10) ?
    N1B Mn1 N1 2_656 2_656 72.83(10) ?
    N1A Mn1 N1 2_656 . 164.06(10) ?
    N1A Mn1 N1 . . 76.92(10) ?
    N1B Mn1 N1 . . 72.83(10) ?
    N1B Mn1 N1 2_656 . 95.54(10) ?
    N1 Mn1 N1 2_656 . 106.56(14) ?
    C8CA N1 C1A . . 111(3) ?
    C8CA N1 C1B . . 112(2) ?
    C1A N1 C1B . . 109.7(3) ?
    C1A N1 C8C . . 113(2) ?
    C1B N1 C8C . . 113.2(18) ?
    C8CA N1 Mn1 . . 114.1(17) ?
    C1A N1 Mn1 . . 103.7(2) ?
    C1B N1 Mn1 . . 105.9(2) ?
    C8C N1 Mn1 . . 110.6(14) ?
    C2A N1A C6A . . 118.9(3) ?
    C2A N1A Mn1 . . 115.7(2) ?
    C6A N1A Mn1 . . 124.7(2) ?
    C2B N1B C6B . . 118.1(3) ?
    C2B N1B Mn1 . . 115.8(2) ?
    C6B N1B Mn1 . . 125.6(3) ?
    N1 C1A C2A . . 114.2(3) ?
    N1 C1A H1AA . . 108.7 ?
    C2A C1A H1AA . . 108.7 ?
    N1 C1A H1AB . . 108.7 ?
    C2A C1A H1AB . . 108.7 ?
    H1AA C1A H1AB . . 107.6 ?
    N1A C2A C3A . . 121.4(4) ?
    N1A C2A C1A . . 117.1(3) ?
    C3A C2A C1A . . 121.3(3) ?
    C4A C3A C2A . . 119.0(4) ?
    C4A C3A H3AA . . 120.5 ?
    C2A C3A H3AA . . 120.5 ?
    C5A C4A C3A . . 120.0(4) ?
    C5A C4A H4AA . . 120.0 ?
    C3A C4A H4AA . . 120.0 ?
    C4A C5A C6A . . 118.3(4) ?
    C4A C5A H5AA . . 120.9 ?
    C6A C5A H5AA . . 120.9 ?
    N1A C6A C5A . . 122.5(4) ?
    N1A C6A H6AA . . 118.8 ?
    C5A C6A H6AA . . 118.8 ?
    N1 C1B C2B . . 112.3(3) ?
    N1 C1B H1BA . . 109.1 ?
    C2B C1B H1BA . . 109.1 ?
    N1 C1B H1BB . . 109.1 ?
    C2B C1B H1BB . . 109.1 ?
    H1BA C1B H1BB . . 107.9 ?
    N1B C2B C3B . . 122.1(4) ?
    N1B C2B C1B . . 118.2(3) ?
    C3B C2B C1B . . 119.7(4) ?
    C2B C3B C4B . . 118.8(4) ?
    C2B C3B H3BA . . 120.6 ?
    C4B C3B H3BA . . 120.6 ?
    C5B C4B C3B . . 119.0(4) ?
    C5B C4B H4BA . . 120.5 ?
    C3B C4B H4BA . . 120.5 ?
    C6B C5B C4B . . 118.8(4) ?
    C6B C5B H5BA . . 120.6 ?
    C4B C5B H5BA . . 120.6 ?
    N1B C6B C5B . . 123.1(4) ?
    N1B C6B H6BA . . 118.5 ?
    C5B C6B H6BA . . 118.5 ?
    C2C C1C H1CA . . 109.5 ?
    C2C C1C H1CB . . 109.5 ?
    H1CA C1C H1CB . . 109.5 ?
    C2C C1C H1CC . . 109.5 ?
    H1CA C1C H1CC . . 109.5 ?
    H1CB C1C H1CC . . 109.5 ?
    C3C C2C C7C . . 118.7(11) ?
    C3C C2C C1C . . 119.1(13) ?
    C7C C2C C1C . . 122.2(13) ?
    C2C C3C C4C . . 121.1(12) ?
    C2C C3C H3CA . . 119.4 ?
    C4C C3C H3CA . . 119.4 ?
    C5C C4C C3C . . 118.3(16) ?
    C5C C4C H4CA . . 120.9 ?
    C3C C4C H4CA . . 120.9 ?
    C4C C5C C6C . . 120.1(13) ?
    C4C C5C H5CA . . 120.0 ?
    C6C C5C H5CA . . 120.0 ?
    C7C C6C C5C . . 120.7(12) ?
    C7C C6C H6CA . . 119.6 ?
    C5C C6C H6CA . . 119.6 ?
    C6C C7C C2C . . 118.8(11) ?
    C6C C7C C8C . . 120.4(13) ?
    C2C C7C C8C . . 120.6(14) ?
    C7C C8C N1 . . 119(5) ?
    C7C C8C H8CA . . 107.7 ?
    N1 C8C H8CA . . 107.7 ?
    C7C C8C H8CB . . 107.7 ?
    N1 C8C H8CB . . 107.7 ?
    H8CA C8C H8CB . . 107.1 ?
    C2CA C1CA H1CD . . 109.5 ?
    C2CA C1CA H1CE . . 109.5 ?
    H1CD C1CA H1CE . . 109.5 ?
    C2CA C1CA H1CF . . 109.5 ?
    H1CD C1CA H1CF . . 109.5 ?
    H1CE C1CA H1CF . . 109.5 ?
    C3CA C2CA C7CA . . 118.3(12) ?
    C3CA C2CA C1CA . . 119.0(14) ?
    C7CA C2CA C1CA . . 122.6(14) ?
    C2CA C3CA C4CA . . 122.0(14) ?
    C2CA C3CA H3CB . . 119.0 ?
    C4CA C3CA H3CB . . 119.0 ?
    C5CA C4CA C3CA . . 118.5(16) ?
    C5CA C4CA H4CB . . 120.7 ?
    C3CA C4CA H4CB . . 120.7 ?
    C4CA C5CA C6CA . . 119.6(13) ?
    C4CA C5CA H5CB . . 120.2 ?
    C6CA C5CA H5CB . . 120.2 ?
    C7CA C6CA C5CA . . 120.6(12) ?
    C7CA C6CA H6CB . . 119.7 ?
    C5CA C6CA H6CB . . 119.7 ?
    C6CA C7CA C2CA . . 119.3(11) ?
    C6CA C7CA C8CA . . 119.8(15) ?
    C2CA C7CA C8CA . . 120.7(14) ?
    N1 C8CA C7CA . . 114(6) ?
    N1 C8CA H8CC . . 108.6 ?
    C7CA C8CA H8CC . . 108.6 ?
    N1 C8CA H8CD . . 108.6 ?
    C7CA C8CA H8CD . . 108.6 ?
    H8CC C8CA H8CD . . 109.0 ?
    O2A Cl1 O3A . . 109.53(9) ?
    O2A Cl1 O4A . . 109.54(9) ?
    O3A Cl1 O4A . . 109.50(9) ?
    O2A Cl1 O1A . . 109.45(9) ?
    O3A Cl1 O1A . . 109.42(9) ?
    O4A Cl1 O1A . . 109.38(9) ?
loop_
    _geom_torsion_atom_site_label_1
    _geom_torsion_atom_site_label_2
    _geom_torsion_atom_site_label_3
    _geom_torsion_atom_site_label_4
    _geom_torsion_site_symmetry_1
    _geom_torsion_site_symmetry_2
    _geom_torsion_site_symmetry_3
    _geom_torsion_site_symmetry_4
    _geom_torsion
    _geom_torsion_publ_flag
    C8CA N1 C1A C2A . . . . 86.2(15) ?
    C1B N1 C1A C2A . . . . -149.7(3) ?
    C8C N1 C1A C2A . . . . 83.0(13) ?
    Mn1 N1 C1A C2A . . . . -36.8(3) ?
    C6A N1A C2A C3A . . . . -0.9(5) ?
    Mn1 N1A C2A C3A . . . . 169.7(3) ?
    C6A N1A C2A C1A . . . . 174.3(3) ?
    Mn1 N1A C2A C1A . . . . -15.1(4) ?
    N1 C1A C2A N1A . . . . 37.9(4) ?
    N1 C1A C2A C3A . . . . -146.9(3) ?
    N1A C2A C3A C4A . . . . 0.9(6) ?
    C1A C2A C3A C4A . . . . -174.2(4) ?
    C2A C3A C4A C5A . . . . -0.8(7) ?
    C3A C4A C5A C6A . . . . 0.7(7) ?
    C2A N1A C6A C5A . . . . 0.9(6) ?
    Mn1 N1A C6A C5A . . . . -168.8(3) ?
    C4A C5A C6A N1A . . . . -0.8(7) ?
    C8CA N1 C1B C2B . . . . -164(3) ?
    C1A N1 C1B C2B . . . . 72.3(4) ?
    C8C N1 C1B C2B . . . . -160(2) ?
    Mn1 N1 C1B C2B . . . . -39.1(3) ?
    C6B N1B C2B C3B . . . . 3.0(6) ?
    Mn1 N1B C2B C3B . . . . -170.1(3) ?
    C6B N1B C2B C1B . . . . -178.5(3) ?
    Mn1 N1B C2B C1B . . . . 8.5(4) ?
    N1 C1B C2B N1B . . . . 22.8(5) ?
    N1 C1B C2B C3B . . . . -158.6(4) ?
    N1B C2B C3B C4B . . . . -0.4(7) ?
    C1B C2B C3B C4B . . . . -178.9(4) ?
    C2B C3B C4B C5B . . . . -1.8(8) ?
    C3B C4B C5B C6B . . . . 1.3(8) ?
    C2B N1B C6B C5B . . . . -3.5(6) ?
    Mn1 N1B C6B C5B . . . . 168.8(3) ?
    C4B C5B C6B N1B . . . . 1.3(7) ?
    C7C C2C C3C C4C . . . . -10(4) ?
    C1C C2C C3C C4C . . . . 172(4) ?
    C2C C3C C4C C5C . . . . 18(5) ?
    C3C C4C C5C C6C . . . . -15(5) ?
    C4C C5C C6C C7C . . . . 4(4) ?
    C5C C6C C7C C2C . . . . 4(3) ?
    C5C C6C C7C C8C . . . . -172(5) ?
    C3C C2C C7C C6C . . . . -2(3) ?
    C1C C2C C7C C6C . . . . 176(3) ?
    C3C C2C C7C C8C . . . . 175(5) ?
    C1C C2C C7C C8C . . . . -7(6) ?
    C6C C7C C8C N1 . . . . 66(6) ?
    C2C C7C C8C N1 . . . . -110(3) ?
    C1A N1 C8C C7C . . . . 50(4) ?
    C1B N1 C8C C7C . . . . -75(4) ?
    Mn1 N1 C8C C7C . . . . 166(3) ?
    C7CA C2CA C3CA C4CA . . . . 6(4) ?
    C1CA C2CA C3CA C4CA . . . . -170(4) ?
    C2CA C3CA C4CA C5CA . . . . -14(6) ?
    C3CA C4CA C5CA C6CA . . . . 15(5) ?
    C4CA C5CA C6CA C7CA . . . . -10(4) ?
    C5CA C6CA C7CA C2CA . . . . 2(3) ?
    C5CA C6CA C7CA C8CA . . . . 177(5) ?
    C3CA C2CA C7CA C6CA . . . . 0(3) ?
    C1CA C2CA C7CA C6CA . . . . 175(3) ?
    C3CA C2CA C7CA C8CA . . . . -175(5) ?
    C1CA C2CA C7CA C8CA . . . . 1(6) ?
    C1A N1 C8CA C7CA . . . . 51(4) ?
    C1B N1 C8CA C7CA . . . . -72(4) ?
    Mn1 N1 C8CA C7CA . . . . 168(2) ?
    C6CA C7CA C8CA N1 . . . . 71(6) ?
    C2CA C7CA C8CA N1 . . . . -114(3) ?
loop_
    _geom_hbond_atom_site_label_D
    _geom_hbond_atom_site_label_H
    _geom_hbond_atom_site_label_A
    _geom_hbond_site_symmetry_A
    _geom_hbond_distance_DH
    _geom_hbond_distance_HA
    _geom_hbond_distance_DA
    _geom_hbond_angle_DHA
    C3A H3AA O3A 5_666 0.93 2.51 3.106(5) 122
    C6A H6AA Cl1 2_666 0.93 2.99 3.802(4) 146
    C6A H6AA O1A 2_666 0.93 2.57 3.420(10) 152
    C6A H6AA O2A 2_666 0.93 2.56 3.309(12) 138
    C1B H1BB O4 . 0.97 2.49 3.266(5) 136
    C1B H1BB O1A . 0.97 2.54 3.356(11) 142
    C3B H3BA O1 . 0.93 2.47 3.300(6) 149
_shelx_hkl_checksum     43497
_shelx_hkl_file
;
   0   0  22    7.93   45.04   1
   0   0  21    1.40   33.74   1
   0   0  20   51.61   38.17   1
   0   0  19  -28.35   24.67   1
   0   0  18  533.81   62.80   1
   0   0  17  -30.98   30.42   1
   0   0  16   68.61   34.50   1
   0   0  15    4.66   31.37   1
   0   0  14  579.55   49.72   1
   0   0  13   23.29   30.29   1
   0   0  12 3341.43  142.34   1
   0   0  11    0.58   22.31   1
   0   0  10 3378.87  123.45   1
   0   0   9   69.63   18.08   1
   0   0   811788.50  293.80   1
   0   0   7    9.08   12.71   1
   0   0   6 6579.29  188.01   1
   0   0   5   10.23   10.64   1
   0   0   471625.77  484.52   1
   0   0   3   -3.16    8.39   1
   0   0   285036.77  373.63   1
   0  -2  21  -26.64   31.86   1
   0  -2  20  253.84   57.28   1
   0  -2  19  221.23   51.61   1
   0  -2  18  102.44   48.36   1
   0  -2  17  245.63   46.72   1
   0  -2  16   62.78   44.58   1
   0  -2  15  322.16   44.80   1
   0  -2  14  274.88   41.33   1
   0  -2  13 1298.50   61.26   1
   0  -2  12   71.17   31.20   1
   0  -2  11 1740.21   77.88   1
   0  -2  10  155.94   28.05   1
   0  -2   9  309.83   28.85   1
   0  -2   8  839.30   36.74   1
   0  -2   7 9985.92  257.86   1
   0  -2   6 4290.90  161.12   1
   0  -2   519761.18  302.53   1
   0  -2   4 8540.16  182.85   1
   0  -2   359187.67  447.93   1
   0  -2   250484.42  396.27   1
   0  -2   185719.96  482.15   1
   0  -2   024592.09  248.98   1
   0  -4  21  106.36   55.80   1
   0  -4  20   79.50   42.22   1
   0  -4  19   19.69   41.09   1
   0  -4  18  196.60   52.38   1
   0  -4  17  604.52   60.67   1
   0  -4  16  724.44   59.17   1
   0  -4  15  936.14   67.55   1
   0  -4  14 2092.52  102.19   1
   0  -4  13  868.98   60.36   1
   0  -4  12 1346.89   61.67   1
   0  -4  11  532.12   44.12   1
   0  -4  10  731.39   41.82   1
   0  -4   9 1426.78   69.22   1
   0  -4   8  651.64   35.88   1
   0  -4   7 1106.17   48.80   1
   0  -4   6 1361.45   61.84   1
   0  -4   5 1792.23   69.84   1
   0  -4   4 8660.29  246.43   1
   0  -4   3    6.71   17.43   1
   0  -4   215865.66  307.59   1
   0  -4   1 3268.73  142.16   1
   0  -4   0 7635.41  207.72   1
   0  -6  19   50.74   48.67   1
   0  -6  18  254.92   61.47   1
   0  -6  17  218.01   54.91   1
   0  -6  16  141.19   52.72   1
   0  -6  15  734.26   65.76   1
   0  -6  14  298.65   48.65   1
   0  -6  13 2188.04   91.99   1
   0  -6  12   25.44   32.10   1
   0  -6  11 1464.28   75.38   1
   0  -6  10  229.81   35.86   1
   0  -6   9 2356.59   98.96   1
   0  -6   8  211.48   34.08   1
   0  -6   7 2379.81  102.60   1
   0  -6   6   89.19   25.04   1
   0  -6   5 5099.37  246.76   1
   0  -6   4   51.43   23.92   1
   0  -6   3 5012.10  226.59   1
   0  -6   2 1913.64   81.38   1
   0  -6   110516.54  323.76   1
   0  -6   0 1147.51   47.89   1
   0  -8  17  124.23   58.06   1
   0  -8  16  102.49   52.07   1
   0  -8  15  260.44   55.95   1
   0  -8  14   58.31   44.99   1
   0  -8  13  141.14   44.81   1
   0  -8  12  387.01   50.28   1
   0  -8  11   36.27   35.24   1
   0  -8  10 1997.92   95.08   1
   0  -8   9   88.12   47.04   1
   0  -8   8 1925.67   86.30   1
   0  -8   7  475.04   51.18   1
   0  -8   6   48.27   40.20   1
   0  -8   5 2528.88  105.49   1
   0  -8   4  389.23   44.26   1
   0  -8   3   12.72   28.06   1
   0  -8   2  361.22   43.79   1
   0  -8   1   42.27   32.30   1
   0  -8   0 2997.81  125.78   1
   0 -10  14  211.85   59.62   1
   0 -10  13  137.44   54.95   1
   0 -10  12   54.90   48.59   1
   0 -10  11  268.81   54.70   1
   0 -10  10   22.95   40.19   1
   0 -10   9   45.01   44.47   1
   0 -10   8   91.12   39.99   1
   0 -10   7  -39.36   46.03   1
   0 -10   6   42.36   43.70   1
   0 -10   5  -64.00   36.90   1
   0 -10   4    3.19   36.97   1
   0 -10   3   42.75   33.05   1
   0 -10   2   -8.52   38.73   1
   0 -10   1  102.93   40.46   1
   0 -10   0   51.19   35.44   1
   0 -12  10  -31.09   44.66   1
   0 -12   9   10.00   48.27   1
   0 -12   8  -42.97   45.64   1
   0 -12   7   64.53   44.37   1
   0 -12   6   97.11   53.71   1
   0 -12   5  -33.23   45.65   1
   0 -12   4  -46.55   38.04   1
   0 -12   3  206.02   50.88   1
   0 -12   2   35.69   40.26   1
   0 -12   1   37.05   39.24   1
   0 -12   0  177.62   44.37   1
   0 -12  -1   42.82   36.77   1
   0 -12  -2   19.42   40.13   1
   0 -12  -3  156.21   46.38   1
   0 -12  -4   39.30   37.12   1
   0 -12  -5   20.71   42.70   1
   0 -12  -6  150.33   40.76   1
   0 -12  -7   44.37   38.13   1
   0 -12  -8   76.32   43.57   1
   0 -12  -9  -24.77   34.81   1
   0 -12 -10   58.24   48.09   1
   0 -10  -1  -12.78   33.42   1
   0 -10  -2   37.41   32.81   1
   0 -10  -3   -1.78   33.68   1
   0 -10  -4   -0.71   33.17   1
   0 -10  -5   33.79   36.65   1
   0 -10  -6  113.51   37.23   1
   0 -10  -7   23.81   34.14   1
   0 -10  -8   32.18   37.13   1
   0 -10  -9  105.13   40.08   1
   0 -10 -10  117.21   40.62   1
   0 -10 -11  156.52   46.06   1
   0 -10 -12   76.25   42.03   1
   0 -10 -13  286.39   53.15   1
   0 -10 -14  303.37   60.41   1
   0  -8  -1  -11.38   24.65   1
   0  -8  -2  341.59   37.19   1
   0  -8  -3   -1.18   28.32   1
   0  -8  -4  405.72   38.89   1
   0  -8  -5 2183.71   96.01   1
   0  -8  -6   53.74   32.63   1
   0  -8  -7  534.25   46.86   1
   0  -8  -8 1934.80   89.41   1
   0  -8  -9  151.24   36.70   1
   0  -8 -10 1968.77   80.87   1
   0  -8 -11  140.63   40.69   1
   0  -8 -12  363.59   49.34   1
   0  -8 -13  137.19   44.78   1
   0  -8 -14   60.78   42.39   1
   0  -8 -15  277.51   50.65   1
   0  -8 -16  154.41   45.12   1
   0  -8 -17  178.60   48.43   1
   0  -6  -111715.73  334.54   1
   0  -6  -2 1646.51   70.35   1
   0  -6  -3 4818.41  222.65   1
   0  -6  -4   32.39   23.57   1
   0  -6  -5 5596.02  247.39   1
   0  -6  -6   24.15   25.41   1
   0  -6  -7 2368.87   98.00   1
   0  -6  -8  132.54   32.13   1
   0  -6  -9 2335.16  105.27   1
   0  -6 -10  240.85   37.35   1
   0  -6 -11 1436.15   68.56   1
   0  -6 -12   10.01   31.82   1
   0  -6 -13 2018.59   84.06   1
   0  -6 -14  238.74   45.11   1
   0  -6 -15  775.14   60.40   1
   0  -6 -16   97.99   44.15   1
   0  -6 -17  236.39   47.98   1
   0  -6 -18  147.02   46.97   1
   0  -6 -19   -9.21   42.65   1
   0  -4  -1 3219.50  141.35   1
   0  -4  -215383.59  299.36   1
   0  -4  -3    7.58   14.25   1
   0  -4  -4 8527.42  242.30   1
   0  -4  -5 1643.60   69.61   1
   0  -4  -6 1281.06   51.89   1
   0  -4  -7 1185.00   52.09   1
   0  -4  -8  748.31   37.46   1
   0  -4  -9 1317.03   59.31   1
   0  -4 -10  663.14   39.32   1
   0  -4 -11  533.84   40.82   1
   0  -4 -12 1352.88   58.00   1
   0  -4 -13  854.98   50.23   1
   0  -4 -14 2022.99   90.14   1
   0  -4 -15  874.53   56.92   1
   0  -4 -16  704.96   55.66   1
   0  -4 -17  372.56   51.97   1
   0  -4 -18  234.81   43.57   1
   0  -4 -19   55.03   34.29   1
   0  -4 -20   58.06   39.53   1
   0  -4 -21   27.90   44.90   1
   0  -2  -183905.26  466.80   1
   0  -2  -247631.15  374.84   1
   0  -2  -357733.27  449.31   1
   0  -2  -4 9125.04  197.64   1
   0  -2  -520417.05  320.97   1
   0  -2  -6 4309.78  164.19   1
   0  -2  -7 9659.54  260.89   1
   0  -2  -8  790.87   36.11   1
   0  -2  -9  300.66   25.59   1
   0  -2 -10  213.70   25.42   1
   0  -2 -11 1652.45   71.30   1
   0  -2 -12   90.38   28.16   1
   0  -2 -13 1194.04   56.73   1
   0  -2 -14  157.70   38.64   1
   0  -2 -15  386.85   40.40   1
   0  -2 -16  153.65   37.13   1
   0  -2 -17  235.12   43.54   1
   0  -2 -18  140.18   40.52   1
   0  -2 -19  222.29   44.57   1
   0  -2 -20  167.86   48.77   1
   0  -2 -21  -10.16   42.91   1
   0   0  -283673.99  372.76   1
   0   0  -3    3.52    8.75   1
   0   0  -469025.79  478.59   1
   0   0  -5   -0.26   10.40   1
   0   0  -6 6040.55  182.99   1
   0   0  -7    8.67   15.35   1
   0   0  -811193.47  287.30   1
   0   0  -9   76.08   19.76   1
   0   0 -10 3365.37  126.74   1
   0   0 -11   21.90   20.54   1
   0   0 -12 3211.61  127.15   1
   0   0 -13    7.90   27.07   1
   0   0 -14  587.98   43.11   1
   0   0 -15  -38.58   31.18   1
   0   0 -16  200.61   38.44   1
   0   0 -17   38.60   36.07   1
   0   0 -18  578.74   55.58   1
   0   0 -19   -2.15   38.76   1
   0   0 -20   62.48   44.17   1
   0   0 -21  -41.99   41.56   1
   0   0 -22  -31.13   43.38   1
   1 -13   0  132.17   47.93   1
   1 -13   1   84.25   48.81   1
   1 -13   2  179.59   45.44   1
   1 -13   3   92.13   51.54   1
   1 -13   4  -73.64   52.08   1
   1 -13   5  173.93   60.85   1
   1 -13   6   20.19   49.56   1
   1 -11   0  -13.00   34.83   1
   1 -11   1  144.88   46.83   1
   1 -11   2  147.79   43.20   1
   1 -11   3   -3.24   38.98   1
   1 -11   4 1393.43   80.02   1
   1 -11   5  210.88   48.72   1
   1 -11   6  275.85   50.67   1
   1 -11   7  -21.79   35.33   1
   1 -11   8  198.96   52.06   1
   1 -11   9   79.98   41.85   1
   1 -11  10   97.33   44.35   1
   1 -11  11   27.67   44.34   1
   1 -11  12  145.81   49.63   1
   1  -9   0   54.75   35.62   1
   1  -9   1 2048.94   84.55   1
   1  -9   2   79.96   35.53   1
   1  -9   3 1398.86   73.01   1
   1  -9   4  358.56   44.35   1
   1  -9   5  118.53   35.29   1
   1  -9   6  962.91   60.34   1
   1  -9   7 1444.87   74.55   1
   1  -9   8  217.50   44.42   1
   1  -9   9  707.71   56.64   1
   1  -9  10   46.48   40.07   1
   1  -9  11  506.95   52.21   1
   1  -9  12   -4.52   37.78   1
   1  -9  13   34.41   37.66   1
   1  -9  14  129.01   43.30   1
   1  -9  15  146.16   44.32   1
   1  -9  16    8.90   36.47   1
   1  -7   0 5763.87  270.40   1
   1  -7   1  325.07   31.69   1
   1  -7   2 2036.70   85.81   1
   1  -7   3  -13.16   22.24   1
   1  -7   4 2902.16  125.20   1
   1  -7   5  255.80   33.83   1
   1  -7   6  739.23   45.11   1
   1  -7   7  378.75   38.44   1
   1  -7   8 5193.10  190.99   1
   1  -7   9   55.72   31.24   1
   1  -7  10 2822.19  134.27   1
   1  -7  11  242.70   40.30   1
   1  -7  12  196.00   37.89   1
   1  -7  13    2.98   39.28   1
   1  -7  14   92.20   40.84   1
   1  -7  15   63.31   37.46   1
   1  -7  16   71.83   42.16   1
   1  -7  17   25.74   44.34   1
   1  -7  18   -1.98   44.07   1
   1  -5   0  303.70   23.71   1
   1  -5   1 4102.64  183.90   1
   1  -5   2  703.40   31.62   1
   1  -5   3 2838.63  108.47   1
   1  -5   4  184.86   23.80   1
   1  -5   5 2593.66  103.83   1
   1  -5   6   -2.03   20.20   1
   1  -5   7 3736.35  136.31   1
   1  -5   8 1088.49   51.29   1
   1  -5   9 2820.60  113.20   1
   1  -5  10  260.88   32.03   1
   1  -5  11  939.73   47.02   1
   1  -5  12   24.78   30.96   1
   1  -5  13 1579.08   79.72   1
   1  -5  14  437.84   48.79   1
   1  -5  15  788.17   61.20   1
   1  -5  16   31.65   36.81   1
   1  -5  17   16.51   39.96   1
   1  -5  18    6.12   43.00   1
   1  -5  19   59.84   42.53   1
   1  -5  20  -15.09   51.05   1
   1  -3   0   -3.15   12.95   1
   1  -3   116356.89  266.96   1
   1  -3   2  191.21   17.51   1
   1  -3   3 6469.52  186.79   1
   1  -3   4 2666.69  129.60   1
   1  -3   5 1427.61   56.51   1
   1  -3   6 2063.70   78.17   1
   1  -3   7 1292.76   57.66   1
   1  -3   8  229.88   23.48   1
   1  -3   9   42.08   19.19   1
   1  -3  10  522.05   33.54   1
   1  -3  11  159.19   29.13   1
   1  -3  12  988.55   53.71   1
   1  -3  13   63.51   32.87   1
   1  -3  14 1159.49   62.43   1
   1  -3  15   30.95   34.37   1
   1  -3  16  149.33   40.28   1
   1  -3  17  259.11   45.72   1
   1  -3  18  199.07   47.18   1
   1  -3  19  281.60   49.67   1
   1  -3  20   87.79   41.44   1
   1  -3  21   51.55   48.19   1
   1  -1   0 8361.14  111.98   1
   1  -1   1 9379.04  132.75   1
   1  -1   2 1328.17   60.98   1
   1  -1   336957.12  336.65   1
   1  -1   420846.73  286.73   1
   1  -1   5 6759.01  185.73   1
   1  -1   6 1667.97   64.35   1
   1  -1   7 5071.30  189.43   1
   1  -1   8  901.88   45.27   1
   1  -1   9 1977.53   78.05   1
   1  -1  10 2478.22  102.40   1
   1  -1  11 4735.82  166.59   1
   1  -1  12  387.99   35.66   1
   1  -1  13   33.22   29.60   1
   1  -1  14 2555.30  112.09   1
   1  -1  15  141.60   32.72   1
   1  -1  16   39.12   37.54   1
   1  -1  17  517.86   48.85   1
   1  -1  18  510.47   54.49   1
   1  -1  19  308.87   49.75   1
   1  -1  20   68.57   42.30   1
   1  -1  21   88.28   51.48   1
   1  -1 -22   79.85   50.32   1
   1  -1 -21  401.33   56.28   1
   1  -1 -20  153.23   44.43   1
   1  -1 -19  949.83   66.91   1
   1  -1 -18  730.62   57.59   1
   1  -1 -17 2152.91   99.85   1
   1  -1 -16  787.23   53.71   1
   1  -1 -15  226.05   35.30   1
   1  -1 -14 1661.92   74.81   1
   1  -1 -13 6126.66  206.28   1
   1  -1 -12 1199.76   48.95   1
   1  -1 -11 2470.23  106.52   1
   1  -1 -10 1883.14   77.25   1
   1  -1  -9  847.79   34.32   1
   1  -1  -8 6976.24  226.82   1
   1  -1  -7 7889.70  224.47   1
   1  -1  -6 7128.67  197.10   1
   1  -1  -523180.66  314.63   1
   1  -1  -410268.88  188.94   1
   1  -1  -3  577.00   25.03   1
   1  -1  -2 1427.19   60.54   1
   1  -1  -1 5017.96   89.76   1
   1  -3 -21  123.61   42.88   1
   1  -3 -20  119.57   47.69   1
   1  -3 -19  576.35   58.44   1
   1  -3 -18  811.93   62.04   1
   1  -3 -17 1394.76   73.14   1
   1  -3 -16 1084.75   60.81   1
   1  -3 -15 1024.30   57.26   1
   1  -3 -14 2193.22  103.79   1
   1  -3 -13 3622.99  148.25   1
   1  -3 -12 1339.82   68.03   1
   1  -3 -11 2306.89   97.79   1
   1  -3 -10    8.82   20.64   1
   1  -3  -9 4420.02  211.69   1
   1  -3  -8  277.19   24.02   1
   1  -3  -7 6713.28  231.36   1
   1  -3  -631414.42  458.51   1
   1  -3  -523385.51  373.38   1
   1  -3  -4 4169.37  152.24   1
   1  -3  -3 6259.94  175.00   1
   1  -3  -2 4624.78  146.55   1
   1  -3  -1 1599.55   59.46   1
   1  -5 -20   -5.54   46.59   1
   1  -5 -19  -10.25   40.91   1
   1  -5 -18  234.57   46.34   1
   1  -5 -17  161.35   47.21   1
   1  -5 -16  982.78   64.13   1
   1  -5 -15  451.10   48.13   1
   1  -5 -14 3433.44  153.85   1
   1  -5 -13  -53.20   32.36   1
   1  -5 -12 2134.56   98.06   1
   1  -5 -11  256.18   35.52   1
   1  -5 -10 1882.32   77.94   1
   1  -5  -9  155.21   28.88   1
   1  -5  -8 2595.66  114.21   1
   1  -5  -7   79.54   24.13   1
   1  -5  -6 1949.48   81.08   1
   1  -5  -5 1412.88   62.77   1
   1  -5  -4 1189.13   54.80   1
   1  -5  -3 9453.27  271.79   1
   1  -5  -2  257.23   23.70   1
   1  -5  -1  757.63   34.88   1
   1  -7 -19  -79.59   40.58   1
   1  -7 -18  104.49   45.91   1
   1  -7 -17  148.91   46.09   1
   1  -7 -16   -5.04   34.01   1
   1  -7 -15   37.84   35.70   1
   1  -7 -14   56.32   36.71   1
   1  -7 -13  467.81   50.47   1
   1  -7 -12  349.11   46.36   1
   1  -7 -11  381.73   47.66   1
   1  -7 -10   22.13   34.54   1
   1  -7  -9  420.33   42.27   1
   1  -7  -8    7.49   29.98   1
   1  -7  -7   57.24   28.72   1
   1  -7  -6  199.41   31.00   1
   1  -7  -5  121.80   28.38   1
   1  -7  -4 4872.21  173.38   1
   1  -7  -3   50.26   26.91   1
   1  -7  -2 1670.15   69.77   1
   1  -7  -1  469.46   35.17   1
   1  -9 -16   -0.84   47.80   1
   1  -9 -15   20.86   46.88   1
   1  -9 -14  -52.40   35.78   1
   1  -9 -13   20.91   34.90   1
   1  -9 -12   17.06   40.81   1
   1  -9 -11    9.00   41.76   1
   1  -9 -10   32.84   40.33   1
   1  -9  -9   12.56   38.58   1
   1  -9  -8   22.80   37.76   1
   1  -9  -7  675.02   56.19   1
   1  -9  -6   82.00   38.12   1
   1  -9  -5   59.57   30.38   1
   1  -9  -4   20.51   27.72   1
   1  -9  -3 2730.95  125.80   1
   1  -9  -2    6.93   28.90   1
   1  -9  -1 1771.80   68.58   1
   1 -11 -13    7.27   49.80   1
   1 -11 -12   22.53   46.99   1
   1 -11 -11  -24.24   41.48   1
   1 -11 -10   66.45   42.23   1
   1 -11  -9   49.52   40.85   1
   1 -11  -8   -0.04   38.49   1
   1 -11  -7   69.92   41.13   1
   1 -11  -6  251.43   45.83   1
   1 -11  -5    2.65   42.03   1
   1 -11  -4  712.74   61.46   1
   1 -11  -3   21.74   37.36   1
   1 -11  -2  -10.68   40.67   1
   1 -11  -1  365.10   49.37   1
   1 -13  -6   73.37   33.40   1
   1 -13  -5   27.98   41.36   1
   1 -13  -4   26.35   42.43   1
   1 -13  -3   -1.55   38.75   1
   1 -13  -2  -34.60   37.33   1
   1 -13  -1   45.28   47.58   1
   2   0  21   86.63   46.38   1
   2   0  20   91.90   46.15   1
   2   0  19    2.60   41.03   1
   2   0  18  499.70   53.06   1
   2   0  17   35.27   40.00   1
   2   0  16 2122.20   97.05   1
   2   0  15  -41.54   34.79   1
   2   0  14   67.84   35.84   1
   2   0  13    0.95   34.40   1
   2   0  12 4930.71  186.97   1
   2   0  11  -35.54   21.84   1
   2   0  1012684.87  372.74   1
   2   0   9  -28.82   20.25   1
   2   0   812859.74  332.47   1
   2   0   7   35.61   17.48   1
   2   0   6 8195.03  228.01   1
   2   0   5   -2.53   13.22   1
   2   0   4 1193.87   48.48   1
   2   0   3   11.08   12.22   1
   2   0   2  304.30   13.59   1
   2   0   1   14.23    8.22   1
   2   0   048703.02  256.38   1
   2  -2  20  -10.27   38.26   1
   2  -2  19  103.95   46.61   1
   2  -2  18   31.95   33.96   1
   2  -2  17  453.86   52.19   1
   2  -2  16   71.96   37.29   1
   2  -2  15  745.77   52.94   1
   2  -2  14  240.07   32.51   1
   2  -2  13 1479.12   80.12   1
   2  -2  12  349.51   36.19   1
   2  -2  11 6622.70  294.99   1
   2  -2  10  154.55   26.57   1
   2  -2   9 4061.29  144.43   1
   2  -2   8  842.90   40.20   1
   2  -2   7 7666.41  247.56   1
   2  -2   6 5659.40  200.28   1
   2  -2   526371.19  385.33   1
   2  -2   4 1187.68   47.78   1
   2  -2   3 8588.56  200.61   1
   2  -2   2 3665.28  125.58   1
   2  -2   126943.42  298.59   1
   2  -2   0 4312.98  117.57   1
   2  -4  20   56.30   47.53   1
   2  -4  19  -17.75   42.47   1
   2  -4  18  109.95   44.82   1
   2  -4  17  105.24   38.50   1
   2  -4  16  249.41   45.62   1
   2  -4  15   91.77   39.95   1
   2  -4  14 1560.50   72.90   1
   2  -4  13  -15.32   27.34   1
   2  -4  12 1003.44   53.31   1
   2  -4  11  119.34   30.50   1
   2  -4  10  345.98   34.00   1
   2  -4   9  939.50   49.12   1
   2  -4   8 2051.04   85.09   1
   2  -4   7 1868.61   77.91   1
   2  -4   610981.38  310.35   1
   2  -4   5  300.51   25.28   1
   2  -4   412965.15  318.53   1
   2  -4   3  170.76   21.44   1
   2  -4   210426.40  260.14   1
   2  -4   1 5442.70  188.42   1
   2  -4   0 3054.33  141.25   1
   2  -6  18  126.36   51.82   1
   2  -6  17   28.15   46.40   1
   2  -6  16   34.30   41.24   1
   2  -6  15  322.82   52.06   1
   2  -6  14  137.37   38.35   1
   2  -6  13  215.99   40.49   1
   2  -6  12  166.13   38.93   1
   2  -6  11  625.69   45.65   1
   2  -6  10  131.44   30.75   1
   2  -6   9  343.98   35.28   1
   2  -6   8   42.25   23.25   1
   2  -6   7 1135.32   54.49   1
   2  -6   6  793.34   42.84   1
   2  -6   5 2867.71  112.52   1
   2  -6   4  731.10   39.73   1
   2  -6   3 1727.22   73.12   1
   2  -6   2  164.80   25.96   1
   2  -6   1 3947.76  142.62   1
   2  -6   0 4204.47  144.98   1
   2  -8  16  -15.25   35.93   1
   2  -8  15  199.89   49.62   1
   2  -8  14   18.03   39.66   1
   2  -8  13  -17.31   34.37   1
   2  -8  12   25.70   34.64   1
   2  -8  11   46.65   36.22   1
   2  -8  10  523.80   49.10   1
   2  -8   9   11.43   35.01   1
   2  -8   8 1833.26   76.46   1
   2  -8   7   48.36   34.06   1
   2  -8   6    6.56   33.33   1
   2  -8   5 1748.61   81.45   1
   2  -8   4   69.00   31.68   1
   2  -8   3  283.74   36.26   1
   2  -8   2  247.39   36.04   1
   2  -8   1   96.59   30.13   1
   2  -8   0 1023.87   52.45   1
   2 -10  14   80.61   45.34   1
   2 -10  13  117.18   46.89   1
   2 -10  12   -7.42   41.55   1
   2 -10  11   -2.93   36.51   1
   2 -10  10   41.54   35.94   1
   2 -10   9   34.06   41.27   1
   2 -10   8   24.28   44.61   1
   2 -10   7  -28.87   41.79   1
   2 -10   6   30.74   40.86   1
   2 -10   5  420.51   55.71   1
   2 -10   4  713.54   61.90   1
   2 -10   3   12.22   38.82   1
   2 -10   2  -24.16   38.07   1
   2 -10   1  266.09   44.48   1
   2 -10   0   24.07   34.20   1
   2 -12   9  -50.23   48.40   1
   2 -12   8  -54.65   35.82   1
   2 -12   7   71.14   50.81   1
   2 -12   6  -47.93   49.30   1
   2 -12   5  238.04   53.88   1
   2 -12   4   94.33   41.79   1
   2 -12   3  128.16   48.11   1
   2 -12   2   16.07   45.35   1
   2 -12   1   47.04   45.59   1
   2 -12   0   14.13   39.27   1
   2 -12  -1   69.55   41.37   1
   2 -12  -2   57.66   38.39   1
   2 -12  -3  105.99   45.56   1
   2 -12  -4  286.30   50.29   1
   2 -12  -5   69.32   43.52   1
   2 -12  -6  183.46   49.73   1
   2 -12  -7  -21.81   42.24   1
   2 -12  -8   92.29   47.72   1
   2 -12  -9   40.88   43.69   1
   2 -12 -10   53.78   44.22   1
   2 -12 -11   21.19   39.27   1
   2 -10  -1   55.06   35.32   1
   2 -10  -2   82.28   37.70   1
   2 -10  -3  331.91   47.32   1
   2 -10  -4   89.67   36.15   1
   2 -10  -5  148.25   38.32   1
   2 -10  -6  493.48   49.99   1
   2 -10  -7 1547.22   77.89   1
   2 -10  -8  110.20   37.58   1
   2 -10  -9  265.17   50.32   1
   2 -10 -10  218.80   47.55   1
   2 -10 -11  320.44   52.38   1
   2 -10 -12   27.70   43.17   1
   2 -10 -13  129.13   50.96   1
   2 -10 -14   63.21   53.12   1
   2 -10 -15  237.21   63.32   1
   2  -8  -1  258.19   34.93   1
   2  -8  -2 1399.34   69.38   1
   2  -8  -3  845.87   45.67   1
   2  -8  -4  977.42   48.68   1
   2  -8  -5 1485.23   67.85   1
   2  -8  -6  829.64   52.91   1
   2  -8  -7   26.39   30.26   1
   2  -8  -8  886.55   56.33   1
   2  -8  -9 4882.08  190.37   1
   2  -8 -10 2372.53  111.24   1
   2  -8 -11  827.34   60.94   1
   2  -8 -12  716.87   57.05   1
   2  -8 -13  328.60   48.71   1
   2  -8 -14  -39.25   39.42   1
   2  -8 -15  108.99   42.06   1
   2  -8 -16   81.82   40.69   1
   2  -8 -17   82.93   49.17   1
   2  -8 -18  110.67   47.06   1
   2  -6  -1   64.00   20.76   1
   2  -6  -2   53.32   23.42   1
   2  -6  -3 2257.69   91.85   1
   2  -6  -4 4353.00  214.32   1
   2  -6  -5 1421.04   60.24   1
   2  -6  -6 2815.68  113.07   1
   2  -6  -7 2065.88   80.87   1
   2  -6  -8 4404.56  161.33   1
   2  -6  -9 2417.93  102.17   1
   2  -6 -10 2687.74  119.26   1
   2  -6 -11  163.97   35.23   1
   2  -6 -12  356.92   43.64   1
   2  -6 -13  718.98   52.75   1
   2  -6 -14   16.44   37.46   1
   2  -6 -15   70.22   34.37   1
   2  -6 -16  275.02   48.85   1
   2  -6 -17  181.90   46.38   1
   2  -6 -18  -59.09   33.23   1
   2  -6 -19   82.05   47.46   1
   2  -6 -20   44.90   46.78   1
   2  -4  -1 1952.92   74.56   1
   2  -4  -2 7324.57  209.60   1
   2  -4  -3 1119.15   46.72   1
   2  -4  -412463.91  285.86   1
   2  -4  -5  147.25   21.62   1
   2  -4  -612027.66  308.48   1
   2  -4  -7 7216.69  254.04   1
   2  -4  -8 4008.83  143.67   1
   2  -4  -9 1399.94   55.96   1
   2  -4 -10 1118.09   51.92   1
   2  -4 -11 1655.93   75.05   1
   2  -4 -12  619.43   42.87   1
   2  -4 -13  187.63   35.45   1
   2  -4 -14  395.71   43.87   1
   2  -4 -15  124.46   39.33   1
   2  -4 -16 1023.94   61.58   1
   2  -4 -17   15.57   38.50   1
   2  -4 -18   62.32   41.76   1
   2  -4 -19   38.84   38.76   1
   2  -4 -20   67.50   43.62   1
   2  -4 -21   45.61   44.45   1
   2  -2  -118641.63  234.00   1
   2  -2  -2 4967.78  126.84   1
   2  -2  -324507.41  292.71   1
   2  -2  -464696.57  512.43   1
   2  -2  -520144.36  312.15   1
   2  -2  -621946.75  353.72   1
   2  -2  -746133.59  547.52   1
   2  -2  -8   27.68   17.58   1
   2  -2  -9    9.53   19.38   1
   2  -2 -10 3543.80  133.99   1
   2  -2 -11 2391.24   97.24   1
   2  -2 -12  714.93   40.85   1
   2  -2 -13  396.35   36.33   1
   2  -2 -14  269.73   38.00   1
   2  -2 -15   43.32   30.89   1
   2  -2 -16  128.96   39.41   1
   2  -2 -17  709.73   56.34   1
   2  -2 -18  142.99   39.64   1
   2  -2 -19  573.12   57.33   1
   2  -2 -20   30.98   39.71   1
   2  -2 -21  210.61   49.25   1
   2  -2 -22   15.75   40.67   1
   2   0  -2 2478.71   69.62   1
   2   0  -3   17.39    9.05   1
   2   0  -417185.14  227.51   1
   2   0  -5   21.40   12.19   1
   2   0  -6  104.40   14.66   1
   2   0  -7   33.20   11.68   1
   2   0  -8 1430.59   58.86   1
   2   0  -9  -21.62   16.54   1
   2   0 -10 7156.45  263.11   1
   2   0 -11    1.47   18.39   1
   2   0 -12 3398.79  133.19   1
   2   0 -13    1.03   26.90   1
   2   0 -14   70.13   26.60   1
   2   0 -15   34.48   30.85   1
   2   0 -16 1194.32   66.95   1
   2   0 -17   67.06   35.85   1
   2   0 -18 1496.55   69.35   1
   2   0 -19   49.92   41.63   1
   2   0 -20  561.99   55.23   1
   2   0 -21   35.30   38.78   1
   2   0 -22  256.42   54.81   1
   3 -13   0   97.03   48.55   1
   3 -13   1   36.56   50.96   1
   3 -13   2   13.37   48.38   1
   3 -13   3  176.26   57.20   1
   3 -13   4   34.73   53.00   1
   3 -11   0  -31.04   35.12   1
   3 -11   1  154.25   41.17   1
   3 -11   2  236.39   49.69   1
   3 -11   3   19.32   46.04   1
   3 -11   4  459.35   57.99   1
   3 -11   5  -27.91   41.89   1
   3 -11   6  204.82   50.68   1
   3 -11   7  110.19   43.97   1
   3 -11   8   77.74   47.42   1
   3 -11   9   96.51   45.07   1
   3 -11  10   31.56   46.21   1
   3 -11  11  -37.14   42.86   1
   3  -9   0   44.01   33.28   1
   3  -9   1  494.05   46.07   1
   3  -9   2  -19.36   34.77   1
   3  -9   3  163.53   40.41   1
   3  -9   4  187.87   40.20   1
   3  -9   5 1164.41   65.26   1
   3  -9   6  166.52   45.16   1
   3  -9   7  775.26   58.96   1
   3  -9   8  -11.50   38.97   1
   3  -9   9  818.76   64.95   1
   3  -9  10   59.72   39.75   1
   3  -9  11  412.97   51.97   1
   3  -9  12   60.04   39.44   1
   3  -9  13  318.74   50.39   1
   3  -9  14   66.45   36.31   1
   3  -9  15  258.21   56.01   1
   3  -7   0   43.35   24.13   1
   3  -7   1  185.29   31.13   1
   3  -7   2 3702.05  139.04   1
   3  -7   3   40.49   28.10   1
   3  -7   4 1112.87   50.25   1
   3  -7   5  428.81   37.99   1
   3  -7   6  932.09   52.75   1
   3  -7   7  414.00   45.77   1
   3  -7   8 8160.54  394.14   1
   3  -7   9  226.02   46.41   1
   3  -7  10 3453.64  134.69   1
   3  -7  11  -41.80   30.57   1
   3  -7  12 1015.19   59.64   1
   3  -7  13  210.62   45.52   1
   3  -7  14  160.23   44.33   1
   3  -7  15   56.28   44.46   1
   3  -7  16  442.93   59.51   1
   3  -7  17   48.96   40.12   1
   3  -5   0 1669.74   74.27   1
   3  -5   1 6546.22  240.10   1
   3  -5   2 1448.61   63.89   1
   3  -5   3 1727.50   69.35   1
   3  -5   4  287.56   28.01   1
   3  -5   5 5806.57  250.69   1
   3  -5   6   49.00   24.38   1
   3  -5   7 1776.02   77.39   1
   3  -5   8 2567.09  108.12   1
   3  -5   9  953.03   45.48   1
   3  -5  10 2307.72   97.68   1
   3  -5  11  931.95   51.31   1
   3  -5  12   92.68   36.87   1
   3  -5  13 2106.68  103.33   1
   3  -5  14   39.01   40.69   1
   3  -5  15  575.19   57.50   1
   3  -5  16   42.43   39.86   1
   3  -5  17   75.62   40.25   1
   3  -5  18   57.16   47.53   1
   3  -5  19  176.50   53.52   1
   3  -3   0  820.29   36.87   1
   3  -3   1  287.67   19.34   1
   3  -3   2 2267.14   81.53   1
   3  -3   3   91.98   16.49   1
   3  -3   419326.81  367.71   1
   3  -3   5   61.40   16.59   1
   3  -3   6   35.03   18.09   1
   3  -3   7  307.75   26.72   1
   3  -3   8    4.04   20.44   1
   3  -3   9  164.79   28.48   1
   3  -3  10  446.41   34.63   1
   3  -3  11  298.42   35.50   1
   3  -3  12  849.63   48.09   1
   3  -3  13  167.08   37.53   1
   3  -3  14  260.30   40.48   1
   3  -3  15  119.09   38.91   1
   3  -3  16  129.92   41.25   1
   3  -3  17   57.19   40.02   1
   3  -3  18   76.89   41.26   1
   3  -3  19   44.95   40.19   1
   3  -3  20   51.11   48.21   1
   3  -1   010772.55  165.27   1
   3  -1   1 1646.55   75.97   1
   3  -1   2 2779.65  104.32   1
   3  -1   3  362.74   18.33   1
   3  -1   4  484.50   24.08   1
   3  -1   5  716.31   28.20   1
   3  -1   6 2146.09   81.03   1
   3  -1   7 3959.73  184.25   1
   3  -1   8  649.71   33.14   1
   3  -1   9  384.83   30.50   1
   3  -1  10   73.26   27.35   1
   3  -1  11 5052.52  184.63   1
   3  -1  12  938.88   51.31   1
   3  -1  13 2617.33  107.46   1
   3  -1  14  167.62   36.60   1
   3  -1  15  113.01   35.35   1
   3  -1  16   36.29   32.15   1
   3  -1  17  176.17   40.68   1
   3  -1  18  145.68   39.68   1
   3  -1  19  131.32   45.37   1
   3  -1  20  -65.48   42.18   1
   3  -1 -23   57.06   48.11   1
   3  -1 -22   30.94   44.83   1
   3  -1 -21   83.89   44.39   1
   3  -1 -20  122.71   43.35   1
   3  -1 -19  415.85   47.06   1
   3  -1 -18   49.42   39.54   1
   3  -1 -17  489.55   49.28   1
   3  -1 -16  945.05   56.03   1
   3  -1 -15  325.16   39.93   1
   3  -1 -14   52.13   25.67   1
   3  -1 -13 6472.62  304.34   1
   3  -1 -12 3917.63  142.35   1
   3  -1 -11 3351.85  126.68   1
   3  -1 -10 7954.85  276.59   1
   3  -1  -9 5906.26  224.54   1
   3  -1  -8 3195.46  155.39   1
   3  -1  -7 1433.99   60.76   1
   3  -1  -6 9620.16  220.99   1
   3  -1  -512951.29  232.92   1
   3  -1  -4 1941.65   91.26   1
   3  -1  -349434.69  367.48   1
   3  -1  -227069.59  252.16   1
   3  -1  -112805.75  170.56   1
   3  -3 -22   12.60   42.89   1
   3  -3 -21  -12.54   35.15   1
   3  -3 -20  202.97   47.33   1
   3  -3 -19  144.81   45.85   1
   3  -3 -18   73.82   36.51   1
   3  -3 -17   47.42   35.24   1
   3  -3 -16 1570.55   84.26   1
   3  -3 -15 1026.01   59.84   1
   3  -3 -14 1430.49   71.36   1
   3  -3 -13 1890.91   80.85   1
   3  -3 -12 2211.43   98.48   1
   3  -3 -11 2164.06   89.31   1
   3  -3 -10  236.40   27.93   1
   3  -3  -9 1109.27   50.87   1
   3  -3  -8 4508.28  205.05   1
   3  -3  -722987.34  415.70   1
   3  -3  -618053.90  343.75   1
   3  -3  -528391.93  409.28   1
   3  -3  -4 3266.57  140.42   1
   3  -3  -3 6464.49  180.94   1
   3  -3  -2 6605.79  179.76   1
   3  -3  -114442.82  261.02   1
   3  -5 -21   91.12   46.79   1
   3  -5 -20    0.06   33.75   1
   3  -5 -19   -7.23   39.70   1
   3  -5 -18   20.59   40.28   1
   3  -5 -17  505.65   56.79   1
   3  -5 -16  337.36   50.77   1
   3  -5 -15  983.01   63.36   1
   3  -5 -14  607.57   50.71   1
   3  -5 -13  236.41   39.84   1
   3  -5 -12 2672.53  116.40   1
   3  -5 -11  619.73   43.74   1
   3  -5 -10 2158.14   90.41   1
   3  -5  -9 1635.16   70.75   1
   3  -5  -8 7264.84  294.77   1
   3  -5  -7  -36.70   22.26   1
   3  -5  -6 4596.17  213.15   1
   3  -5  -5   93.73   22.79   1
   3  -5  -4 6849.38  244.98   1
   3  -5  -3 1461.43   59.20   1
   3  -5  -2  270.95   24.55   1
   3  -5  -1   19.06   18.25   1
   3  -7 -20  292.23   63.78   1
   3  -7 -19   68.74   44.77   1
   3  -7 -18  214.32   56.60   1
   3  -7 -17  148.71   44.67   1
   3  -7 -16  155.26   47.82   1
   3  -7 -15   46.24   40.10   1
   3  -7 -14   94.34   38.55   1
   3  -7 -13  710.50   56.56   1
   3  -7 -12    4.50   36.69   1
   3  -7 -11 1752.31   73.02   1
   3  -7 -10  643.00   48.96   1
   3  -7  -9  174.31   33.50   1
   3  -7  -8  280.85   37.66   1
   3  -7  -7  620.64   43.15   1
   3  -7  -6  203.93   31.91   1
   3  -7  -5  757.60   42.51   1
   3  -7  -4    8.57   24.60   1
   3  -7  -3  993.69   47.17   1
   3  -7  -2 1006.73   45.50   1
   3  -7  -1 1338.66   52.69   1
   3  -9 -17  179.66   54.04   1
   3  -9 -16    1.72   42.86   1
   3  -9 -15   89.61   37.45   1
   3  -9 -14  -15.23   37.34   1
   3  -9 -13  194.98   46.10   1
   3  -9 -12  136.57   44.31   1
   3  -9 -11  157.68   45.77   1
   3  -9 -10  150.45   43.26   1
   3  -9  -9  162.75   45.08   1
   3  -9  -8  226.65   42.99   1
   3  -9  -7  230.98   44.69   1
   3  -9  -6  118.00   36.19   1
   3  -9  -5  597.65   49.05   1
   3  -9  -4  464.36   48.43   1
   3  -9  -3  182.15   38.69   1
   3  -9  -2   -9.47   24.92   1
   3  -9  -1   42.95   30.62   1
   3 -11 -14  255.85   57.94   1
   3 -11 -13  -46.39   42.54   1
   3 -11 -12   73.05   45.51   1
   3 -11 -11  -36.54   41.37   1
   3 -11 -10  -18.84   41.38   1
   3 -11  -9   40.46   39.53   1
   3 -11  -8   33.22   40.40   1
   3 -11  -7  143.15   43.65   1
   3 -11  -6  275.57   52.34   1
   3 -11  -5  192.74   44.51   1
   3 -11  -4  103.43   42.93   1
   3 -11  -3  245.84   47.23   1
   3 -11  -2   -8.24   34.07   1
   3 -11  -1    9.87   37.12   1
   3 -13  -7   34.51   41.97   1
   3 -13  -6    6.15   42.48   1
   3 -13  -5   15.86   46.59   1
   3 -13  -4   17.93   41.28   1
   3 -13  -3  135.73   49.78   1
   3 -13  -2  147.42   52.32   1
   3 -13  -1  120.34   51.24   1
   4   0  20  181.75   54.48   1
   4   0  19  -46.74   46.11   1
   4   0  18 1252.68   77.34   1
   4   0  17   57.88   39.57   1
   4   0  16 1751.65   90.38   1
   4   0  15   39.91   35.31   1
   4   0  14   71.85   33.42   1
   4   0  13   -1.82   32.08   1
   4   0  12 2397.02   99.20   1
   4   0  11  -41.47   27.28   1
   4   0  10  947.00   51.80   1
   4   0   9   27.18   20.13   1
   4   0   8 1675.99   70.69   1
   4   0   7   11.74   19.17   1
   4   0   6 2324.74   87.96   1
   4   0   5    3.29   16.39   1
   4   0   4 1143.41   50.12   1
   4   0   3  -17.52   11.57   1
   4   0   227319.33  336.94   1
   4   0   1  -16.09   10.40   1
   4   0   073914.50  438.68   1
   4  -2  20   53.68   49.50   1
   4  -2  19  163.07   49.50   1
   4  -2  18   27.24   44.71   1
   4  -2  17  692.76   58.74   1
   4  -2  16  -53.96   31.50   1
   4  -2  15   51.85   33.97   1
   4  -2  14  484.92   47.28   1
   4  -2  13 1322.33   61.65   1
   4  -2  12  -49.04   31.07   1
   4  -2  11 2101.74   87.55   1
   4  -2  10  350.14   35.16   1
   4  -2   9 2374.35   96.64   1
   4  -2   8  243.74   26.72   1
   4  -2   7  606.35   32.95   1
   4  -2   6 5501.23  220.19   1
   4  -2   5 8207.41  252.74   1
   4  -2   4  547.30   27.08   1
   4  -2   3  202.96   17.77   1
   4  -2   2  812.48   33.21   1
   4  -2   1  167.81   15.08   1
   4  -2   0   -6.89   11.10   1
   4  -4  19   17.47   47.45   1
   4  -4  18    5.05   43.77   1
   4  -4  17   23.06   40.94   1
   4  -4  16  159.78   36.91   1
   4  -4  15   14.94   37.25   1
   4  -4  14  813.44   54.71   1
   4  -4  13  -24.23   35.25   1
   4  -4  12  629.43   50.36   1
   4  -4  11   16.86   28.47   1
   4  -4  10   46.45   28.90   1
   4  -4   9   97.99   27.62   1
   4  -4   8   18.43   22.43   1
   4  -4   7  576.02   35.21   1
   4  -4   6 6502.74  269.42   1
   4  -4   5 6985.26  272.85   1
   4  -4   4   65.36   21.39   1
   4  -4   3  596.04   30.56   1
   4  -4   2 2816.69  103.36   1
   4  -4   1  600.38   28.34   1
   4  -4   0 1409.06   60.39   1
   4  -6  17   26.46   43.36   1
   4  -6  16   70.99   37.45   1
   4  -6  15  125.83   43.09   1
   4  -6  14    8.58   43.06   1
   4  -6  13   60.72   36.24   1
   4  -6  12  -41.24   28.06   1
   4  -6  11  158.24   36.62   1
   4  -6  10  732.91   49.05   1
   4  -6   9   31.83   33.61   1
   4  -6   8 2151.97  102.77   1
   4  -6   7  152.84   34.01   1
   4  -6   6  904.05   51.12   1
   4  -6   5   23.48   27.49   1
   4  -6   4 1201.12   54.34   1
   4  -6   3  882.88   43.47   1
   4  -6   2 2935.39  116.02   1
   4  -6   1   17.67   24.49   1
   4  -6   0 2958.90  113.69   1
   4  -8  15   63.75   39.09   1
   4  -8  14  -14.23   40.61   1
   4  -8  13   32.08   37.93   1
   4  -8  12   22.57   36.56   1
   4  -8  11   77.03   40.35   1
   4  -8  10  -74.92   34.69   1
   4  -8   9  185.84   39.39   1
   4  -8   8 1346.26   70.62   1
   4  -8   7 2322.43  109.18   1
   4  -8   6  193.34   44.59   1
   4  -8   5  929.82   56.32   1
   4  -8   4   81.93   33.44   1
   4  -8   3 2448.70  101.58   1
   4  -8   2  579.01   45.75   1
   4  -8   1 2115.74   98.38   1
   4  -8   0 2333.21   94.30   1
   4 -10  13  -17.61   45.14   1
   4 -10  12   34.34   41.48   1
   4 -10  11   21.71   34.36   1
   4 -10  10   21.71   35.74   1
   4 -10   9   13.37   42.91   1
   4 -10   8  297.75   57.55   1
   4 -10   7   -1.15   44.23   1
   4 -10   6   48.47   44.14   1
   4 -10   5  668.73   61.59   1
   4 -10   4 1127.78   73.36   1
   4 -10   3 1041.30   71.76   1
   4 -10   2  233.10   46.98   1
   4 -10   1 2429.98  111.52   1
   4 -10   0  151.83   42.94   1
   4 -12   8   19.42   44.71   1
   4 -12   7   37.58   52.07   1
   4 -12   6   96.79   44.66   1
   4 -12   5  399.90   62.11   1
   4 -12   4  243.56   53.14   1
   4 -12   3   65.66   46.33   1
   4 -12   2  307.30   61.68   1
   4 -12   1  178.54   56.97   1
   4 -12   0   58.75   48.73   1
   4 -12  -1   -5.18   43.25   1
   4 -12  -2  560.50   62.85   1
   4 -12  -3   75.49   44.28   1
   4 -12  -4  632.76   66.70   1
   4 -12  -5   68.02   50.30   1
   4 -12  -6  230.56   53.68   1
   4 -12  -7  135.10   43.10   1
   4 -12  -8  210.30   47.17   1
   4 -12  -9   73.91   40.28   1
   4 -12 -10   37.45   41.92   1
   4 -12 -11   31.66   42.45   1
   4 -10  -1  997.37   67.32   1
   4 -10  -2  534.25   52.83   1
   4 -10  -3  805.17   59.09   1
   4 -10  -4  911.17   61.97   1
   4 -10  -5  406.34   48.57   1
   4 -10  -6  740.92   58.26   1
   4 -10  -7  945.10   65.48   1
   4 -10  -8  595.05   58.15   1
   4 -10  -9  186.68   47.94   1
   4 -10 -10  403.90   52.70   1
   4 -10 -11  -51.55   38.51   1
   4 -10 -12  -22.44   41.47   1
   4 -10 -13   20.31   40.65   1
   4 -10 -14   81.87   47.32   1
   4 -10 -15  -15.21   46.46   1
   4 -10 -16  119.25   59.42   1
   4  -8  -1 2279.84  101.61   1
   4  -8  -2 3713.71  152.25   1
   4  -8  -3 3760.68  155.72   1
   4  -8  -4  472.31   41.12   1
   4  -8  -5 2403.76   92.86   1
   4  -8  -6 1044.43   59.15   1
   4  -8  -7   66.19   32.72   1
   4  -8  -8  625.86   48.16   1
   4  -8  -9 3751.44  160.79   1
   4  -8 -10  726.56   58.83   1
   4  -8 -11  719.09   58.98   1
   4  -8 -12   96.89   40.08   1
   4  -8 -13  102.94   39.72   1
   4  -8 -14   16.05   36.06   1
   4  -8 -15   45.97   42.15   1
   4  -8 -16   -7.40   34.50   1
   4  -8 -17  -26.83   45.93   1
   4  -8 -18   24.90   46.41   1
   4  -8 -19   90.50   50.48   1
   4  -6  -1   50.07   23.98   1
   4  -6  -2  -24.71   22.53   1
   4  -6  -3  482.79   32.48   1
   4  -6  -4 3717.34  140.58   1
   4  -6  -5   86.23   25.29   1
   4  -6  -6  484.40   34.02   1
   4  -6  -7   55.54   23.87   1
   4  -6  -8 3891.22  154.28   1
   4  -6  -9 2117.89   92.47   1
   4  -6 -10   49.32   27.57   1
   4  -6 -11  264.75   36.40   1
   4  -6 -12  -11.71   32.88   1
   4  -6 -13   33.83   36.54   1
   4  -6 -14   65.30   36.33   1
   4  -6 -15  174.36   42.90   1
   4  -6 -16  213.50   41.93   1
   4  -6 -17  132.51   51.86   1
   4  -6 -18   33.07   39.92   1
   4  -6 -19   81.75   51.35   1
   4  -6 -20   68.47   44.76   1
   4  -6 -21  -49.89   51.90   1
   4  -4  -1 1334.70   54.22   1
   4  -4  -2   52.18   15.66   1
   4  -4  -3 2974.96  146.19   1
   4  -4  -4 1195.11   48.32   1
   4  -4  -5   15.91   18.41   1
   4  -4  -613390.24  327.30   1
   4  -4  -7 3297.93  125.03   1
   4  -4  -8 3119.86  116.90   1
   4  -4  -9 6392.10  272.11   1
   4  -4 -10  395.90   35.09   1
   4  -4 -11  321.69   33.82   1
   4  -4 -12 3587.07  143.77   1
   4  -4 -13   19.61   30.41   1
   4  -4 -14 1547.07   68.16   1
   4  -4 -15  -19.45   30.36   1
   4  -4 -16 1965.54   84.27   1
   4  -4 -17  111.46   43.99   1
   4  -4 -18  204.80   44.09   1
   4  -4 -19   37.49   44.34   1
   4  -4 -20  175.90   46.29   1
   4  -4 -21   99.47   45.61   1
   4  -4 -22  124.55   46.91   1
   4  -2  -1 2420.81  104.72   1
   4  -2  -234920.76  363.04   1
   4  -2  -344102.89  417.37   1
   4  -2  -426390.86  340.00   1
   4  -2  -5   92.18   16.86   1
   4  -2  -619991.45  337.69   1
   4  -2  -7 8662.53  243.71   1
   4  -2  -8 3472.34  172.33   1
   4  -2  -9 1262.68   53.61   1
   4  -2 -10 1265.52   55.11   1
   4  -2 -11  850.55   45.07   1
   4  -2 -12  641.85   38.80   1
   4  -2 -13 3040.91  122.18   1
   4  -2 -14  275.11   34.82   1
   4  -2 -15 2147.34   95.58   1
   4  -2 -16   97.89   37.73   1
   4  -2 -17 2010.86   89.49   1
   4  -2 -18  -27.72   38.49   1
   4  -2 -19 1463.55   74.39   1
   4  -2 -20  172.02   45.79   1
   4  -2 -21  334.13   50.14   1
   4  -2 -22   21.47   38.46   1
   4  -2 -23  122.17   49.11   1
   4   0  -1    3.85    8.68   1
   4   0  -216972.52  204.99   1
   4   0  -3  122.85   12.72   1
   4   0  -4 202721.    811.   1
   4   0  -5   -3.90   11.86   1
   4   0  -623900.63  335.21   1
   4   0  -7    6.33   13.73   1
   4   0  -8 5256.54  193.75   1
   4   0  -9   29.16   18.39   1
   4   0 -1017226.94  388.45   1
   4   0 -11   -0.24   18.57   1
   4   0 -12 4460.30  160.72   1
   4   0 -13   41.02   28.35   1
   4   0 -14 3603.99  148.04   1
   4   0 -15    7.54   30.82   1
   4   0 -16  134.44   35.32   1
   4   0 -17   26.85   33.38   1
   4   0 -18 2256.10  102.36   1
   4   0 -19   49.15   39.31   1
   4   0 -20 1172.63   72.26   1
   4   0 -21    2.74   40.33   1
   4   0 -22  636.05   64.42   1
   4   0 -23   -6.09   44.80   1
   5 -13   0   -5.23   47.86   1
   5 -13   1    0.24   46.82   1
   5 -13   2  179.46   51.57   1
   5 -13   3  189.40   56.28   1
   5 -11   0   73.97   44.41   1
   5 -11   1  363.34   57.77   1
   5 -11   2  528.99   63.31   1
   5 -11   3   99.60   41.30   1
   5 -11   4    4.50   46.94   1
   5 -11   5   85.55   46.22   1
   5 -11   6  105.00   47.15   1
   5 -11   7  -18.43   39.54   1
   5 -11   8  -14.35   41.84   1
   5 -11   9   28.73   42.71   1
   5 -11  10   37.91   43.73   1
   5  -9   0   50.46   34.59   1
   5  -9   1  243.28   42.61   1
   5  -9   2  423.51   50.11   1
   5  -9   3   57.22   39.11   1
   5  -9   4  215.84   40.27   1
   5  -9   5  386.82   50.84   1
   5  -9   6  959.26   67.91   1
   5  -9   7   20.18   38.10   1
   5  -9   8    6.24   40.56   1
   5  -9   9  182.74   47.84   1
   5  -9  10   64.10   43.21   1
   5  -9  11   46.09   39.05   1
   5  -9  12   47.08   41.00   1
   5  -9  13  268.49   46.97   1
   5  -9  14  -35.09   45.13   1
   5  -7   0   74.30   28.28   1
   5  -7   1  -14.44   28.14   1
   5  -7   2  847.14   47.13   1
   5  -7   3  537.35   41.75   1
   5  -7   4 2093.04   91.08   1
   5  -7   5  250.99   36.87   1
   5  -7   6   30.93   35.70   1
   5  -7   7  156.06   41.41   1
   5  -7   8  940.76   57.79   1
   5  -7   9  115.35   41.22   1
   5  -7  10  290.04   44.30   1
   5  -7  11   51.03   40.15   1
   5  -7  12  121.23   37.62   1
   5  -7  13   52.84   40.59   1
   5  -7  14  226.58   50.74   1
   5  -7  15  -16.38   37.31   1
   5  -7  16  244.84   51.19   1
   5  -5   0 1049.45   46.52   1
   5  -5   1 5425.23  232.83   1
   5  -5   2 7303.66  273.52   1
   5  -5   3 3871.78  144.97   1
   5  -5   4 5082.35  247.67   1
   5  -5   5 2118.11   86.21   1
   5  -5   6 1495.44   63.43   1
   5  -5   7   52.65   27.06   1
   5  -5   8  319.05   37.33   1
   5  -5   9  -33.97   28.68   1
   5  -5  10   31.57   30.93   1
   5  -5  11  134.78   40.74   1
   5  -5  12 1110.24   62.85   1
   5  -5  13 1053.28   66.90   1
   5  -5  14   -3.13   38.31   1
   5  -5  15  191.85   44.28   1
   5  -5  16   30.88   40.15   1
   5  -5  17  217.81   50.32   1
   5  -5  18  153.47   45.80   1
   5  -3   0 6424.03  195.39   1
   5  -3   1 9993.50  251.92   1
   5  -3   218337.60  358.60   1
   5  -3   3 2030.33   80.95   1
   5  -3   420064.17  411.50   1
   5  -3   5   91.40   22.20   1
   5  -3   6 2190.07   88.84   1
   5  -3   7 1428.09   58.08   1
   5  -3   8 1132.62   59.04   1
   5  -3   9 2353.67  104.97   1
   5  -3  10   23.28   30.03   1
   5  -3  11    1.51   31.27   1
   5  -3  12 1929.89   89.07   1
   5  -3  13  550.77   51.76   1
   5  -3  14  409.81   46.69   1
   5  -3  15   47.35   31.30   1
   5  -3  16  289.91   48.16   1
   5  -3  17   59.18   41.20   1
   5  -3  18   63.25   45.26   1
   5  -3  19   72.04   50.97   1
   5  -1   0 106364.    623.   1
   5  -1   1 5131.14  149.29   1
   5  -1   2   36.95   12.55   1
   5  -1   3   26.73   14.83   1
   5  -1   4 7603.94  235.50   1
   5  -1   5 9386.03  271.92   1
   5  -1   6    8.03   17.33   1
   5  -1   7 2686.03  105.67   1
   5  -1   8   61.58   22.64   1
   5  -1   9  563.72   36.27   1
   5  -1  10   30.52   26.90   1
   5  -1  11  559.20   42.71   1
   5  -1  12 1020.29   55.25   1
   5  -1  13   28.89   29.96   1
   5  -1  14   83.01   37.72   1
   5  -1  15  317.02   43.98   1
   5  -1  16   31.68   35.80   1
   5  -1  17  156.68   46.97   1
   5  -1  18   85.68   47.47   1
   5  -1  19  118.12   52.99   1
   5  -1 -23  224.94   51.93   1
   5  -1 -22   52.31   40.44   1
   5  -1 -21   60.22   39.42   1
   5  -1 -20  115.52   40.11   1
   5  -1 -19  185.62   43.00   1
   5  -1 -18  409.54   43.47   1
   5  -1 -17  328.22   43.40   1
   5  -1 -16  106.77   32.41   1
   5  -1 -15  257.97   36.09   1
   5  -1 -14  192.30   32.86   1
   5  -1 -13 3578.81  139.49   1
   5  -1 -12 2189.54   91.36   1
   5  -1 -11   74.24   25.22   1
   5  -1 -10 3192.44  115.94   1
   5  -1  -9 1091.30   49.19   1
   5  -1  -8 2061.56   81.80   1
   5  -1  -7  139.77   17.13   1
   5  -1  -6 1771.02   66.47   1
   5  -1  -5 2322.51  113.47   1
   5  -1  -4  673.74   32.18   1
   5  -1  -323761.54  287.77   1
   5  -1  -212420.62  206.16   1
   5  -1  -150710.64  416.84   1
   5  -3 -23    7.21   35.46   1
   5  -3 -22   -9.19   34.81   1
   5  -3 -21    7.62   33.91   1
   5  -3 -20  121.11   44.73   1
   5  -3 -19   33.03   38.91   1
   5  -3 -18  -61.51   38.03   1
   5  -3 -17  361.26   48.25   1
   5  -3 -16  698.70   53.10   1
   5  -3 -15  104.54   32.70   1
   5  -3 -14 1350.35   57.56   1
   5  -3 -13  698.53   45.19   1
   5  -3 -12 1110.41   59.17   1
   5  -3 -11  687.97   39.37   1
   5  -3 -10    7.88   19.23   1
   5  -3  -9 3777.36  133.35   1
   5  -3  -8 4167.81  195.35   1
   5  -3  -7 1241.69   53.63   1
   5  -3  -6 3160.91  155.98   1
   5  -3  -512944.57  285.24   1
   5  -3  -4 3453.88  149.45   1
   5  -3  -3   98.20   18.01   1
   5  -3  -2 1763.47   64.58   1
   5  -3  -1 9850.23  238.48   1
   5  -5 -22   -1.97   41.64   1
   5  -5 -21  133.43   39.81   1
   5  -5 -20  218.07   48.33   1
   5  -5 -19  405.66   53.99   1
   5  -5 -18   34.40   42.52   1
   5  -5 -17  694.45   59.08   1
   5  -5 -16  122.31   43.58   1
   5  -5 -15 2048.08  102.69   1
   5  -5 -14  584.29   49.34   1
   5  -5 -13 2707.43  115.39   1
   5  -5 -12  131.67   34.85   1
   5  -5 -11 6641.61  321.26   1
   5  -5 -10   84.32   26.82   1
   5  -5  -9 3263.35  127.95   1
   5  -5  -8  167.84   27.50   1
   5  -5  -7 1675.78   79.01   1
   5  -5  -6  416.95   29.80   1
   5  -5  -5 3145.77  120.33   1
   5  -5  -4   86.15   21.03   1
   5  -5  -3  645.43   30.71   1
   5  -5  -2 1251.41   57.43   1
   5  -5  -1 1776.17   77.02   1
   5  -7 -20  295.86   59.83   1
   5  -7 -19   57.56   46.42   1
   5  -7 -18  305.05   59.79   1
   5  -7 -17   53.16   40.63   1
   5  -7 -16 1353.04   78.42   1
   5  -7 -15  -10.94   42.07   1
   5  -7 -14 1380.51   75.94   1
   5  -7 -13   77.93   38.30   1
   5  -7 -12 2111.32   93.23   1
   5  -7 -11   63.04   35.32   1
   5  -7 -10 2905.44  132.57   1
   5  -7  -9  132.01   34.16   1
   5  -7  -8 1170.63   56.29   1
   5  -7  -7   12.25   28.11   1
   5  -7  -6   45.96   27.57   1
   5  -7  -5  608.12   41.22   1
   5  -7  -4  295.67   33.23   1
   5  -7  -3  292.73   34.13   1
   5  -7  -2 1881.67   85.56   1
   5  -7  -1  824.16   44.14   1
   5  -9 -18   28.15   50.16   1
   5  -9 -17  157.55   57.86   1
   5  -9 -16    5.23   44.62   1
   5  -9 -15  241.29   54.44   1
   5  -9 -14   29.78   35.95   1
   5  -9 -13  617.70   61.21   1
   5  -9 -12  -33.62   34.74   1
   5  -9 -11 1076.51   69.29   1
   5  -9 -10   -0.52   41.24   1
   5  -9  -9 2152.43   95.74   1
   5  -9  -8  216.91   43.46   1
   5  -9  -7  115.75   38.26   1
   5  -9  -6   35.27   33.31   1
   5  -9  -5  283.63   44.87   1
   5  -9  -4   83.87   37.08   1
   5  -9  -3  556.96   48.05   1
   5  -9  -2  324.96   43.43   1
   5  -9  -1  257.62   41.05   1
   5 -11 -14  152.21   44.43   1
   5 -11 -13   45.03   39.93   1
   5 -11 -12  138.22   50.91   1
   5 -11 -11  -34.45   33.46   1
   5 -11 -10  -17.24   40.56   1
   5 -11  -9  -16.64   39.88   1
   5 -11  -8  481.28   54.89   1
   5 -11  -7   39.92   42.23   1
   5 -11  -6  783.41   65.35   1
   5 -11  -5  -16.75   36.84   1
   5 -11  -4  373.41   49.58   1
   5 -11  -3   25.22   38.82   1
   5 -11  -2  132.09   44.42   1
   5 -11  -1   43.54   40.69   1
   5 -13  -7   82.52   46.11   1
   5 -13  -6  132.05   44.15   1
   5 -13  -5   79.16   50.63   1
   5 -13  -4  -25.50   46.93   1
   5 -13  -3   52.31   51.46   1
   5 -13  -2  -35.87   50.88   1
   5 -13  -1   -3.42   48.27   1
   6   0  19   11.63   48.70   1
   6   0  18  608.46   69.74   1
   6   0  17   42.26   43.87   1
   6   0  16  431.03   50.58   1
   6   0  15  -57.55   34.09   1
   6   0  14  215.67   41.26   1
   6   0  13  -26.29   27.23   1
   6   0  12  145.61   32.43   1
   6   0  11   20.07   26.09   1
   6   0  10   67.06   28.77   1
   6   0   9  -21.67   20.31   1
   6   0   8   32.25   23.90   1
   6   0   7   28.54   22.58   1
   6   0   6 3918.31  135.53   1
   6   0   5   -0.98   19.00   1
   6   0   4 3276.46  162.45   1
   6   0   3   -6.24   16.60   1
   6   0   2  183.69   18.97   1
   6   0   1   16.64   11.65   1
   6   0   0 2768.27  113.84   1
   6  -2  18   79.88   46.12   1
   6  -2  17  160.13   44.17   1
   6  -2  16  125.67   43.17   1
   6  -2  15   43.75   37.53   1
   6  -2  14  -31.69   31.98   1
   6  -2  13  345.57   45.20   1
   6  -2  12  172.81   39.59   1
   6  -2  11   70.21   33.66   1
   6  -2  10    2.09   29.88   1
   6  -2   9  890.89   45.71   1
   6  -2   8  850.25   42.54   1
   6  -2   7  909.90   45.27   1
   6  -2   6 3254.73  126.54   1
   6  -2   5  578.70   33.06   1
   6  -2   4  332.04   24.06   1
   6  -2   3 5074.95  188.20   1
   6  -2   2  585.07   25.16   1
   6  -2   1   59.93   16.71   1
   6  -2   0   54.86   13.74   1
   6  -4  18   97.87   48.97   1
   6  -4  17   10.48   41.12   1
   6  -4  16  142.60   43.88   1
   6  -4  15  132.15   45.71   1
   6  -4  14  307.73   47.23   1
   6  -4  13  324.82   44.88   1
   6  -4  12  704.32   53.25   1
   6  -4  11  130.60   33.08   1
   6  -4  10   77.88   34.90   1
   6  -4   9 1652.71   71.06   1
   6  -4   8   16.04   27.61   1
   6  -4   7  702.89   42.30   1
   6  -4   6  664.02   41.00   1
   6  -4   5 5750.00  267.33   1
   6  -4   4 1857.68   78.48   1
   6  -4   312438.13  351.37   1
   6  -4   2  232.00   25.91   1
   6  -4   111576.33  311.40   1
   6  -4   0  820.44   36.95   1
   6  -6  16   65.76   46.12   1
   6  -6  15   -1.38   38.96   1
   6  -6  14   91.97   43.10   1
   6  -6  13  328.66   52.77   1
   6  -6  12  210.16   43.89   1
   6  -6  11  425.06   47.87   1
   6  -6  10  626.27   51.01   1
   6  -6   9 1034.70   57.82   1
   6  -6   8 1830.70   75.30   1
   6  -6   7 1840.84   85.30   1
   6  -6   6  525.64   45.04   1
   6  -6   5  104.67   30.69   1
   6  -6   4  -42.08   21.69   1
   6  -6   3 1763.54   85.78   1
   6  -6   2 5076.07  177.76   1
   6  -6   1 1139.86   53.17   1
   6  -6   0 5658.22  259.42   1
   6  -8  14   72.73   37.33   1
   6  -8  13  252.48   47.37   1
   6  -8  12  -14.86   36.90   1
   6  -8  11   31.22   33.66   1
   6  -8  10  396.89   49.04   1
   6  -8   9   30.12   43.91   1
   6  -8   8  969.48   65.78   1
   6  -8   7  867.80   62.68   1
   6  -8   6  729.87   60.16   1
   6  -8   5  477.08   50.80   1
   6  -8   4  -19.19   37.65   1
   6  -8   3  437.24   44.66   1
   6  -8   2  118.11   35.77   1
   6  -8   1  766.57   48.75   1
   6  -8   0  583.86   46.62   1
   6 -10  11  180.81   49.39   1
   6 -10  10  108.74   45.44   1
   6 -10   9  250.26   55.58   1
   6 -10   8  577.88   64.80   1
   6 -10   7   60.96   45.53   1
   6 -10   6  232.89   47.12   1
   6 -10   5  220.86   52.82   1
   6 -10   4  306.48   53.79   1
   6 -10   3  651.67   62.59   1
   6 -10   2 1059.75   72.07   1
   6 -10   1  162.68   45.76   1
   6 -10   0  274.06   46.33   1
   6 -12   7   25.51   39.84   1
   6 -12   6  175.02   53.01   1
   6 -12   5   32.95   50.88   1
   6 -12   4  254.18   58.35   1
   6 -12   3   91.48   50.64   1
   6 -12   2  239.93   57.54   1
   6 -12   1  111.06   49.49   1
   6 -12   0   20.86   37.70   1
   6 -12  -1   87.45   46.96   1
   6 -12  -2  237.18   46.73   1
   6 -12  -3  144.90   49.85   1
   6 -12  -4  213.71   51.22   1
   6 -12  -5  157.24   51.09   1
   6 -12  -6   14.09   43.75   1
   6 -12  -7  274.23   52.89   1
   6 -12  -8  -35.86   43.03   1
   6 -12  -9   92.95   45.99   1
   6 -12 -10   46.69   42.18   1
   6 -12 -11   39.83   40.66   1
   6 -10  -1    3.12   34.98   1
   6 -10  -2  530.95   54.22   1
   6 -10  -3   44.96   39.46   1
   6 -10  -4  865.74   60.49   1
   6 -10  -5   -7.99   34.41   1
   6 -10  -6  196.75   42.97   1
   6 -10  -7    8.34   37.24   1
   6 -10  -8   43.62   38.12   1
   6 -10  -9  368.89   51.01   1
   6 -10 -10   56.70   34.60   1
   6 -10 -11  -54.40   29.43   1
   6 -10 -12   20.96   37.23   1
   6 -10 -13   80.24   41.87   1
   6 -10 -14    7.34   44.37   1
   6 -10 -15   38.89   46.34   1
   6 -10 -16  312.36   58.06   1
   6  -8  -1  323.64   39.55   1
   6  -8  -2 1649.31   70.46   1
   6  -8  -3 1034.42   53.85   1
   6  -8  -4  465.81   43.13   1
   6  -8  -5   90.05   30.14   1
   6  -8  -6  145.66   34.44   1
   6  -8  -7   80.42   33.18   1
   6  -8  -8   67.90   34.27   1
   6  -8  -9  431.47   46.77   1
   6  -8 -10   16.07   35.67   1
   6  -8 -11  163.63   41.23   1
   6  -8 -12  121.50   38.80   1
   6  -8 -13    9.59   36.47   1
   6  -8 -14  107.95   41.00   1
   6  -8 -15   46.42   45.30   1
   6  -8 -16   74.76   44.87   1
   6  -8 -17    0.81   37.18   1
   6  -8 -18   19.76   48.08   1
   6  -8 -19   87.32   50.89   1
   6  -6  -1 3535.53  137.50   1
   6  -6  -2  622.10   36.45   1
   6  -6  -3 2431.94  104.59   1
   6  -6  -4 1642.62   75.49   1
   6  -6  -5 2814.37  113.04   1
   6  -6  -6  261.02   30.19   1
   6  -6  -7   38.24   22.85   1
   6  -6  -8   18.36   26.73   1
   6  -6  -9  977.33   54.40   1
   6  -6 -10  902.17   51.95   1
   6  -6 -11  872.49   50.53   1
   6  -6 -12   97.32   33.91   1
   6  -6 -13   79.60   36.93   1
   6  -6 -14  132.95   37.18   1
   6  -6 -15  462.37   52.55   1
   6  -6 -16  232.12   48.38   1
   6  -6 -17  316.86   52.34   1
   6  -6 -18  235.52   53.69   1
   6  -6 -19  214.50   49.45   1
   6  -6 -20   51.54   46.09   1
   6  -6 -21  160.57   55.05   1
   6  -4  -1 1651.27   67.88   1
   6  -4  -2 3183.41  109.39   1
   6  -4  -3 4595.89  189.11   1
   6  -4  -4 8945.68  262.19   1
   6  -4  -5 1391.74   54.93   1
   6  -4  -6 1853.88   75.78   1
   6  -4  -7 1570.80   67.35   1
   6  -4  -8  270.91   27.99   1
   6  -4  -9   17.55   18.77   1
   6  -4 -10 2937.55  122.63   1
   6  -4 -11  622.17   39.04   1
   6  -4 -12  678.85   43.76   1
   6  -4 -13  153.18   33.80   1
   6  -4 -14 1125.36   59.04   1
   6  -4 -15  -34.35   33.54   1
   6  -4 -16 1194.08   67.32   1
   6  -4 -17   10.18   40.45   1
   6  -4 -18  932.25   63.40   1
   6  -4 -19  108.90   46.48   1
   6  -4 -20   22.12   43.04   1
   6  -4 -21   24.65   43.98   1
   6  -4 -22  -15.37   42.76   1
   6  -4 -23  -20.12   42.25   1
   6  -2  -128802.00  373.25   1
   6  -2  -235600.49  406.73   1
   6  -2  -318366.64  298.89   1
   6  -2  -424757.25  352.56   1
   6  -2  -515013.75  287.64   1
   6  -2  -6   40.82   14.87   1
   6  -2  -7  192.66   20.95   1
   6  -2  -811484.70  299.94   1
   6  -2  -9  660.70   34.88   1
   6  -2 -1017013.22  403.35   1
   6  -2 -11  833.74   39.04   1
   6  -2 -12 1650.53   80.52   1
   6  -2 -13 5635.16  278.80   1
   6  -2 -14  195.03   34.84   1
   6  -2 -15 2216.09   96.94   1
   6  -2 -16   51.17   32.03   1
   6  -2 -17 1872.25   84.02   1
   6  -2 -18  105.31   40.07   1
   6  -2 -19 1655.60   86.24   1
   6  -2 -20   21.02   41.09   1
   6  -2 -21   39.56   42.88   1
   6  -2 -22   49.91   42.58   1
   6  -2 -23  -23.44   38.21   1
   6   0  -1    1.04   11.64   1
   6   0  -264532.48  485.79   1
   6   0  -3   11.90   11.40   1
   6   0  -4 3928.78  133.48   1
   6   0  -5  -30.86   13.65   1
   6   0  -6 7749.76  200.80   1
   6   0  -7   -4.65   13.10   1
   6   0  -8 4838.92  184.81   1
   6   0  -9    7.43   17.22   1
   6   0 -10 3298.16  120.40   1
   6   0 -11  -22.00   21.44   1
   6   0 -1217935.33  448.02   1
   6   0 -13   37.80   26.16   1
   6   0 -14 7860.19  333.65   1
   6   0 -15  -15.10   25.95   1
   6   0 -16  955.46   52.73   1
   6   0 -17    9.02   29.24   1
   6   0 -18  997.97   61.54   1
   6   0 -19   14.89   38.56   1
   6   0 -20 1309.80   72.76   1
   6   0 -21   23.89   36.71   1
   6   0 -22  155.49   47.60   1
   6   0 -23  -11.43   36.12   1
   6   0 -24   95.02   48.16   1
   7 -13   0   -1.60   42.89   1
   7 -13   1   -2.79   43.25   1
   7 -11   0   95.11   47.08   1
   7 -11   1   21.26   39.61   1
   7 -11   2  489.22   61.19   1
   7 -11   3   21.38   39.75   1
   7 -11   4  152.64   52.37   1
   7 -11   5    0.59   45.33   1
   7 -11   6   -7.14   46.73   1
   7 -11   7  -14.10   43.29   1
   7 -11   8   50.24   41.82   1
   7 -11   9   -7.16   41.57   1
   7  -9   0   18.43   33.38   1
   7  -9   1  304.15   42.97   1
   7  -9   2   31.70   37.63   1
   7  -9   3  585.82   56.09   1
   7  -9   4   67.54   43.07   1
   7  -9   5  450.60   52.15   1
   7  -9   6  168.33   43.58   1
   7  -9   7   80.61   46.22   1
   7  -9   8  -38.54   35.25   1
   7  -9   9  148.91   46.10   1
   7  -9  10   77.61   39.80   1
   7  -9  11    0.17   41.47   1
   7  -9  12  -37.90   38.42   1
   7  -7   0 1245.32   62.30   1
   7  -7   1   -6.87   30.22   1
   7  -7   2  248.69   37.12   1
   7  -7   3  802.91   50.80   1
   7  -7   4 1370.20   65.56   1
   7  -7   5 2418.71  105.49   1
   7  -7   6  457.43   48.61   1
   7  -7   7   65.05   37.96   1
   7  -7   8  273.50   47.79   1
   7  -7   9  341.63   48.38   1
   7  -7  10  -18.75   34.75   1
   7  -7  11   31.32   35.00   1
   7  -7  12   56.90   38.21   1
   7  -7  13   72.94   41.37   1
   7  -7  14   63.70   36.41   1
   7  -7  15   89.24   46.00   1
   7  -5   0  151.26   24.26   1
   7  -5   1  391.02   29.74   1
   7  -5   2  619.81   37.05   1
   7  -5   3 6387.04  279.48   1
   7  -5   4 4452.60  163.63   1
   7  -5   5  580.09   41.70   1
   7  -5   6 3952.89  153.39   1
   7  -5   7    9.82   30.39   1
   7  -5   8  221.77   38.51   1
   7  -5   9   46.90   30.73   1
   7  -5  10  611.09   50.97   1
   7  -5  11  196.58   40.82   1
   7  -5  12  690.43   53.56   1
   7  -5  13  108.58   42.09   1
   7  -5  14  368.60   49.54   1
   7  -5  15   16.61   43.02   1
   7  -5  16   -0.87   45.04   1
   7  -5  17  170.41   52.62   1
   7  -3   0 3287.21  157.92   1
   7  -3   1  509.69   26.34   1
   7  -3   2 5264.61  213.18   1
   7  -3   3   72.11   22.26   1
   7  -3   4 5476.41  231.15   1
   7  -3   5 2067.26   84.88   1
   7  -3   6  820.93   48.08   1
   7  -3   7 2686.55  107.30   1
   7  -3   8  666.75   44.57   1
   7  -3   9 1580.82   78.19   1
   7  -3  10  715.83   47.50   1
   7  -3  11 1648.81   89.01   1
   7  -3  12  279.28   42.88   1
   7  -3  13 1246.70   69.32   1
   7  -3  14  410.62   52.95   1
   7  -3  15   57.97   45.07   1
   7  -3  16  220.80   50.72   1
   7  -3  17   66.35   49.87   1
   7  -3  18   -2.92   49.66   1
   7  -1   0  141.47   17.12   1
   7  -1   1  148.28   17.17   1
   7  -1   2  651.50   28.90   1
   7  -1   3 1136.70   51.73   1
   7  -1   4  852.78   36.16   1
   7  -1   5 5256.36  231.98   1
   7  -1   6 3564.62  136.56   1
   7  -1   7 1982.94   80.72   1
   7  -1   8 1336.38   57.07   1
   7  -1   9 4609.88  176.69   1
   7  -1  10 4676.56  191.06   1
   7  -1  11   50.98   31.31   1
   7  -1  12  684.17   49.27   1
   7  -1  13  740.56   54.37   1
   7  -1  14   32.30   37.41   1
   7  -1  15  741.93   62.07   1
   7  -1  16  762.62   65.15   1
   7  -1  17  360.12   54.21   1
   7  -1  18  288.09   60.82   1
   7  -1 -24   93.32   43.96   1
   7  -1 -23  191.41   52.30   1
   7  -1 -22  155.37   44.30   1
   7  -1 -21  246.03   49.60   1
   7  -1 -20  573.73   58.78   1
   7  -1 -19  625.80   54.24   1
   7  -1 -18 1549.63   72.01   1
   7  -1 -17  131.22   35.73   1
   7  -1 -16 1053.84   57.07   1
   7  -1 -15 1034.26   51.97   1
   7  -1 -14  162.37   33.14   1
   7  -1 -13 1223.16   52.54   1
   7  -1 -12  467.22   32.87   1
   7  -1 -11   72.83   23.09   1
   7  -1 -10  103.37   21.46   1
   7  -1  -9  218.60   23.54   1
   7  -1  -8   68.84   18.07   1
   7  -1  -7 8385.17  233.38   1
   7  -1  -6 4644.14  168.12   1
   7  -1  -5 1606.70   63.10   1
   7  -1  -411438.17  236.87   1
   7  -1  -3 5423.01  164.93   1
   7  -1  -2  677.98   33.86   1
   7  -1  -1  801.03   37.74   1
   7  -3 -23   33.18   45.60   1
   7  -3 -22   99.05   48.55   1
   7  -3 -21   22.11   41.64   1
   7  -3 -20  152.68   43.37   1
   7  -3 -19  100.68   42.61   1
   7  -3 -18  714.96   59.35   1
   7  -3 -17  656.06   55.53   1
   7  -3 -16   69.63   37.83   1
   7  -3 -15  -36.36   32.31   1
   7  -3 -14  399.40   40.90   1
   7  -3 -13  713.31   43.38   1
   7  -3 -12    4.26   26.21   1
   7  -3 -11  813.87   44.50   1
   7  -3 -10 1634.01   72.18   1
   7  -3  -9  759.80   35.97   1
   7  -3  -815297.84  365.87   1
   7  -3  -7   19.13   16.11   1
   7  -3  -613709.30  319.43   1
   7  -3  -5  175.75   22.83   1
   7  -3  -428320.37  429.55   1
   7  -3  -3 1692.63   66.59   1
   7  -3  -2 1818.61   73.44   1
   7  -3  -1  337.98   22.45   1
   7  -5 -22   98.27   45.43   1
   7  -5 -21  117.86   45.30   1
   7  -5 -20   16.41   42.33   1
   7  -5 -19  279.41   55.01   1
   7  -5 -18   73.17   44.16   1
   7  -5 -17  324.96   49.36   1
   7  -5 -16  151.45   39.49   1
   7  -5 -15  -20.62   36.18   1
   7  -5 -14  209.12   37.15   1
   7  -5 -13   31.15   31.24   1
   7  -5 -12  145.61   31.48   1
   7  -5 -11 3918.38  159.15   1
   7  -5 -10  841.71   45.68   1
   7  -5  -9 4126.89  150.80   1
   7  -5  -8  717.65   43.79   1
   7  -5  -712303.20  366.71   1
   7  -5  -6  223.00   28.52   1
   7  -5  -513467.09  366.66   1
   7  -5  -4  713.01   35.52   1
   7  -5  -3 1113.85   53.56   1
   7  -5  -2  811.54   36.79   1
   7  -5  -1  511.28   31.76   1
   7  -7 -21  146.10   52.93   1
   7  -7 -20   51.03   52.88   1
   7  -7 -19   13.74   47.89   1
   7  -7 -18   93.21   49.51   1
   7  -7 -17  164.61   49.00   1
   7  -7 -16  716.73   63.82   1
   7  -7 -15   -4.89   37.95   1
   7  -7 -14  300.88   47.99   1
   7  -7 -13   47.03   35.78   1
   7  -7 -12 2590.29  118.13   1
   7  -7 -11 1304.23   64.60   1
   7  -7 -10 3370.04  140.76   1
   7  -7  -9  460.96   44.39   1
   7  -7  -8 4660.97  185.63   1
   7  -7  -7   88.04   31.74   1
   7  -7  -6 3508.88  137.62   1
   7  -7  -5   47.47   31.83   1
   7  -7  -4 4522.82  170.74   1
   7  -7  -3  -28.61   29.77   1
   7  -7  -2 3548.52  138.89   1
   7  -7  -1   21.73   28.76   1
   7  -9 -18    7.16   42.96   1
   7  -9 -17  156.31   47.09   1
   7  -9 -16   -9.30   43.35   1
   7  -9 -15  406.61   58.33   1
   7  -9 -14   26.02   38.28   1
   7  -9 -13  485.69   54.87   1
   7  -9 -12  -10.27   42.73   1
   7  -9 -11 1888.46   96.02   1
   7  -9 -10  254.15   46.64   1
   7  -9  -9 3007.80  129.39   1
   7  -9  -8  136.10   41.61   1
   7  -9  -7 1027.71   59.48   1
   7  -9  -6  203.74   43.00   1
   7  -9  -5 4218.36  178.12   1
   7  -9  -4  109.47   38.39   1
   7  -9  -3 1302.68   65.88   1
   7  -9  -2   34.07   35.47   1
   7  -9  -1  349.12   47.77   1
   7 -11 -14  137.00   50.57   1
   7 -11 -13  -32.04   44.66   1
   7 -11 -12   37.24   46.15   1
   7 -11 -11  -12.90   41.08   1
   7 -11 -10  156.71   46.14   1
   7 -11  -9    5.66   36.89   1
   7 -11  -8 1021.87   73.39   1
   7 -11  -7   84.25   44.61   1
   7 -11  -6  555.12   57.04   1
   7 -11  -5   29.13   39.22   1
   7 -11  -4  351.05   53.92   1
   7 -11  -3   51.36   41.26   1
   7 -11  -2  253.12   51.22   1
   7 -11  -1    6.10   43.20   1
   7 -13  -6   54.08   45.95   1
   7 -13  -5   34.84   50.21   1
   7 -13  -4    7.05   49.43   1
   7 -13  -3  106.53   53.37   1
   7 -13  -2 -106.19   50.67   1
   7 -13  -1  110.37   51.94   1
   8   0  18  207.86   51.57   1
   8   0  17  -55.55   42.54   1
   8   0  16  601.46   61.00   1
   8   0  15   82.63   38.51   1
   8   0  14   88.60   34.31   1
   8   0  13   44.36   34.86   1
   8   0  12  127.40   37.24   1
   8   0  11   13.32   29.94   1
   8   0  10  357.85   39.70   1
   8   0   9   -9.23   26.47   1
   8   0   8  823.30   45.20   1
   8   0   7   34.85   24.83   1
   8   0   6 7532.04  300.35   1
   8   0   5   16.85   19.03   1
   8   0   4 7656.37  284.83   1
   8   0   3   -1.20   15.23   1
   8   0   226603.89  455.13   1
   8   0   1  -11.75   17.09   1
   8   0   0 4618.64  171.24   1
   8  -2  17  197.48   53.11   1
   8  -2  16  109.26   53.48   1
   8  -2  15  296.57   55.32   1
   8  -2  14  758.50   60.21   1
   8  -2  13  117.94   39.21   1
   8  -2  12   36.50   33.67   1
   8  -2  11 1284.44   62.95   1
   8  -2  10  488.18   43.95   1
   8  -2   9  806.14   48.41   1
   8  -2   8  -29.25   28.58   1
   8  -2   7 1051.55   48.71   1
   8  -2   6  168.75   26.24   1
   8  -2   5 1758.44   80.61   1
   8  -2   4   65.11   22.51   1
   8  -2   3 8529.23  272.34   1
   8  -2   2    4.27   19.88   1
   8  -2   111966.05  298.09   1
   8  -2   0 4852.09  189.20   1
   8  -4  17  191.00   57.06   1
   8  -4  16  134.43   47.66   1
   8  -4  15  102.03   46.49   1
   8  -4  14  316.85   54.49   1
   8  -4  13  114.72   46.15   1
   8  -4  12 1295.84   70.79   1
   8  -4  11   -8.74   40.57   1
   8  -4  10 1411.48   65.76   1
   8  -4   9  688.54   49.78   1
   8  -4   8   98.43   31.31   1
   8  -4   7  324.96   37.17   1
   8  -4   6 2495.28  106.22   1
   8  -4   5  542.25   38.07   1
   8  -4   410457.24  362.18   1
   8  -4   3  780.51   39.90   1
   8  -4   2 5879.13  256.29   1
   8  -4   1  108.88   20.22   1
   8  -4   0 6776.37  257.86   1
   8  -6  15  -44.64   44.92   1
   8  -6  14   -3.46   46.85   1
   8  -6  13  288.76   54.54   1
   8  -6  12  183.84   43.87   1
   8  -6  11  259.99   45.06   1
   8  -6  10   58.72   40.72   1
   8  -6   9  281.48   46.94   1
   8  -6   8  207.79   45.50   1
   8  -6   7 1770.81   74.99   1
   8  -6   6  228.31   39.74   1
   8  -6   5  759.51   51.05   1
   8  -6   4  332.42   38.76   1
   8  -6   3  307.99   37.65   1
   8  -6   2   -9.10   28.37   1
   8  -6   1 3182.29  133.17   1
   8  -6   0  299.84   31.33   1
   8  -8  13  206.32   48.56   1
   8  -8  12   93.50   43.07   1
   8  -8  11   13.34   38.72   1
   8  -8  10  112.56   42.30   1
   8  -8   9  160.74   46.36   1
   8  -8   8  316.03   47.57   1
   8  -8   7  -61.17   42.09   1
   8  -8   6 1044.14   68.83   1
   8  -8   5  139.04   45.72   1
   8  -8   4  232.88   43.35   1
   8  -8   3   52.74   30.80   1
   8  -8   2   88.22   37.34   1
   8  -8   1   60.54   29.96   1
   8  -8   0  195.14   39.44   1
   8 -10  10    7.49   42.72   1
   8 -10   9  157.05   49.12   1
   8 -10   8   20.40   39.85   1
   8 -10   7  167.08   50.85   1
   8 -10   6  135.72   46.78   1
   8 -10   5   93.92   40.36   1
   8 -10   4   34.12   42.66   1
   8 -10   3  753.24   64.86   1
   8 -10   2  186.60   51.15   1
   8 -10   1    8.94   32.47   1
   8 -10   0   63.80   38.28   1
   8 -12   5   15.37   41.73   1
   8 -12   4   63.65   50.54   1
   8 -12   3  146.69   51.70   1
   8 -12   2   57.77   50.91   1
   8 -12   1  -20.51   43.84   1
   8 -12   0  -10.81   39.76   1
   8 -12  -1  145.31   52.42   1
   8 -12  -2  103.08   47.29   1
   8 -12  -3   12.04   42.47   1
   8 -12  -4  -22.28   34.17   1
   8 -12  -5   81.28   45.38   1
   8 -12  -6   90.88   44.54   1
   8 -12  -7   98.36   48.28   1
   8 -12  -8  108.48   43.01   1
   8 -12  -9  197.59   51.14   1
   8 -12 -10  -19.12   39.15   1
   8 -12 -11   58.88   46.49   1
   8 -10  -1    8.42   33.45   1
   8 -10  -2  113.42   38.19   1
   8 -10  -3  279.16   46.04   1
   8 -10  -4   87.78   37.55   1
   8 -10  -5  230.72   44.10   1
   8 -10  -6   14.11   31.04   1
   8 -10  -7   81.08   37.66   1
   8 -10  -8  138.41   40.90   1
   8 -10  -9  346.09   51.29   1
   8 -10 -10   76.95   40.56   1
   8 -10 -11   75.78   39.10   1
   8 -10 -12    9.57   34.29   1
   8 -10 -13  -17.89   38.54   1
   8 -10 -14   33.07   45.21   1
   8 -10 -15   52.14   42.20   1
   8 -10 -16   96.24   48.17   1
   8 -10 -17   32.44   45.81   1
   8  -8  -1  212.22   39.13   1
   8  -8  -2  479.82   44.96   1
   8  -8  -3    2.92   33.75   1
   8  -8  -4   17.30   34.83   1
   8  -8  -5  -30.41   27.93   1
   8  -8  -6  -11.38   32.12   1
   8  -8  -7   45.62   28.93   1
   8  -8  -8  403.08   44.03   1
   8  -8  -9  339.07   42.56   1
   8  -8 -10  191.65   39.89   1
   8  -8 -11  649.45   55.81   1
   8  -8 -12 1457.67   81.93   1
   8  -8 -13   31.70   35.87   1
   8  -8 -14 1097.19   71.21   1
   8  -8 -15  261.06   48.78   1
   8  -8 -16  350.87   56.85   1
   8  -8 -17   68.52   43.61   1
   8  -8 -18  134.19   50.39   1
   8  -8 -19   40.67   51.13   1
   8  -8 -20  235.98   56.47   1
   8  -6  -1 1404.84   62.03   1
   8  -6  -2  500.73   36.51   1
   8  -6  -3  281.49   31.80   1
   8  -6  -4  378.74   33.14   1
   8  -6  -5  346.69   33.67   1
   8  -6  -6 1291.08   67.22   1
   8  -6  -7 1144.31   55.74   1
   8  -6  -8   90.83   29.73   1
   8  -6  -9   54.24   29.73   1
   8  -6 -10 1631.76   79.71   1
   8  -6 -11 5389.44  197.32   1
   8  -6 -12    9.08   35.77   1
   8  -6 -13  419.51   46.20   1
   8  -6 -14  238.29   41.30   1
   8  -6 -15  162.74   43.97   1
   8  -6 -16  484.53   52.82   1
   8  -6 -17  246.08   49.15   1
   8  -6 -18  761.98   71.09   1
   8  -6 -19  205.78   50.82   1
   8  -6 -20   70.34   49.58   1
   8  -6 -21   73.36   54.49   1
   8  -6 -22  140.24   57.54   1
   8  -4  -1 4067.97  194.98   1
   8  -4  -2 1587.03   66.94   1
   8  -4  -3  214.60   25.14   1
   8  -4  -410015.99  295.33   1
   8  -4  -5  247.09   25.82   1
   8  -4  -6  250.52   25.51   1
   8  -4  -7 3458.49  126.99   1
   8  -4  -8 7924.96  294.61   1
   8  -4  -9  635.30   36.53   1
   8  -4 -10  141.00   27.95   1
   8  -4 -11   64.27   23.12   1
   8  -4 -12  725.53   45.12   1
   8  -4 -13  -12.68   32.04   1
   8  -4 -14  481.58   43.57   1
   8  -4 -15   11.18   33.01   1
   8  -4 -16  232.25   38.18   1
   8  -4 -17  273.92   47.23   1
   8  -4 -18  433.16   54.97   1
   8  -4 -19  233.45   49.13   1
   8  -4 -20   38.31   46.17   1
   8  -4 -21  393.40   56.56   1
   8  -4 -22   86.65   43.73   1
   8  -4 -23  139.47   49.28   1
   8  -2  -151687.56  570.49   1
   8  -2  -2 3116.34  144.47   1
   8  -2  -316233.48  314.25   1
   8  -2  -4  386.30   22.82   1
   8  -2  -5 1678.51   70.40   1
   8  -2  -6 1177.42   50.74   1
   8  -2  -7 4731.62  189.15   1
   8  -2  -8  851.84   37.35   1
   8  -2  -9 9556.41  291.54   1
   8  -2 -10 4728.58  221.87   1
   8  -2 -11 2199.82   93.64   1
   8  -2 -12   24.42   24.53   1
   8  -2 -13 1521.39   68.46   1
   8  -2 -14  850.81   48.01   1
   8  -2 -15   66.55   28.62   1
   8  -2 -16  594.64   50.04   1
   8  -2 -17   28.79   34.80   1
   8  -2 -18  119.07   41.98   1
   8  -2 -19  153.77   41.69   1
   8  -2 -20  130.28   43.95   1
   8  -2 -21  -18.75   40.22   1
   8  -2 -22   18.62   43.17   1
   8  -2 -23   89.46   41.16   1
   8  -2 -24  145.80   47.73   1
   8   0  -1    1.35   12.57   1
   8   0  -220298.56  324.74   1
   8   0  -3    5.16   12.71   1
   8   0  -429071.95  389.21   1
   8   0  -5   10.77   12.73   1
   8   0  -618376.15  326.80   1
   8   0  -7   11.53   14.41   1
   8   0  -8 7878.91  239.81   1
   8   0  -9  -12.13   15.61   1
   8   0 -10  544.99   30.50   1
   8   0 -11   -5.49   21.42   1
   8   0 -1217966.87  448.14   1
   8   0 -13  -29.51   25.99   1
   8   0 -14   -3.39   27.29   1
   8   0 -15   16.26   27.56   1
   8   0 -16  162.97   35.38   1
   8   0 -17  -30.58   26.58   1
   8   0 -18  388.63   44.45   1
   8   0 -19  -42.39   33.04   1
   8   0 -20  355.02   50.45   1
   8   0 -21  -38.60   34.81   1
   8   0 -22   27.56   30.01   1
   8   0 -23   -8.87   36.66   1
   8   0 -24   71.84   48.50   1
   9 -11   0  154.99   48.64   1
   9 -11   1  112.18   49.20   1
   9 -11   2  242.04   56.77   1
   9 -11   3  166.86   51.24   1
   9 -11   4  151.58   53.28   1
   9 -11   5  -26.64   36.70   1
   9 -11   6  -44.57   42.83   1
   9 -11   7   -3.61   41.36   1
   9  -9   0  865.72   64.16   1
   9  -9   1 1191.84   72.29   1
   9  -9   2  582.99   60.06   1
   9  -9   3 1140.12   72.81   1
   9  -9   4   17.64   36.18   1
   9  -9   5  413.73   52.54   1
   9  -9   6  106.80   43.05   1
   9  -9   7  406.58   56.46   1
   9  -9   8   12.24   41.88   1
   9  -9   9   94.59   44.89   1
   9  -9  10   39.90   41.48   1
   9  -9  11    5.03   39.63   1
   9  -7   011567.59  434.93   1
   9  -7   1   28.95   35.30   1
   9  -7   2  715.88   50.60   1
   9  -7   3   34.83   34.20   1
   9  -7   4  987.86   57.52   1
   9  -7   5  218.79   46.10   1
   9  -7   6 1592.49   79.58   1
   9  -7   7   26.94   35.37   1
   9  -7   8  789.86   61.36   1
   9  -7   9   64.27   37.89   1
   9  -7  10  155.45   44.39   1
   9  -7  11  -25.79   38.74   1
   9  -7  12   32.48   41.63   1
   9  -7  13  -24.39   40.81   1
   9  -7  14   27.05   49.35   1
   9  -5   0 1145.16   45.61   1
   9  -5   1  762.16   38.48   1
   9  -5   2   21.64   26.26   1
   9  -5   3 4180.60  162.50   1
   9  -5   4  249.27   33.68   1
   9  -5   5  191.66   35.45   1
   9  -5   6  470.92   39.52   1
   9  -5   7  942.47   54.41   1
   9  -5   8  122.79   36.93   1
   9  -5   9  214.45   38.72   1
   9  -5  10  125.59   35.13   1
   9  -5  11  750.11   60.10   1
   9  -5  12  123.84   42.17   1
   9  -5  13   80.53   36.16   1
   9  -5  14  128.31   46.87   1
   9  -5  15   71.41   46.31   1
   9  -3   0  677.41   34.04   1
   9  -3   1 1330.36   60.24   1
   9  -3   2  635.57   32.06   1
   9  -3   3   45.34   23.42   1
   9  -3   4  112.98   25.46   1
   9  -3   5    3.49   23.31   1
   9  -3   6 1765.74   83.60   1
   9  -3   7  595.00   43.04   1
   9  -3   8   31.75   29.33   1
   9  -3   9  753.67   49.61   1
   9  -3  10 2193.52  104.86   1
   9  -3  11 1810.84   81.67   1
   9  -3  12  558.95   55.27   1
   9  -3  13  466.84   58.40   1
   9  -3  14  340.97   53.20   1
   9  -3  15  123.15   46.68   1
   9  -3  16   64.96   51.00   1
   9  -1   0 2024.07   77.26   1
   9  -1   1  662.91   30.31   1
   9  -1   2 1059.70   49.69   1
   9  -1   3  908.60   43.73   1
   9  -1   4  150.44   24.20   1
   9  -1   5  925.47   43.31   1
   9  -1   6    5.11   25.60   1
   9  -1   7  188.31   29.02   1
   9  -1   8  511.73   40.56   1
   9  -1   9 1372.56   74.46   1
   9  -1  10 1541.87   72.23   1
   9  -1  11  228.24   38.55   1
   9  -1  12   11.87   32.84   1
   9  -1  13  659.88   55.77   1
   9  -1  14    3.18   40.90   1
   9  -1  15  186.15   45.03   1
   9  -1  16  283.35   55.31   1
   9  -1  17  356.85   59.72   1
   9  -1 -24   10.83   36.98   1
   9  -1 -23   34.74   43.89   1
   9  -1 -22  185.06   39.56   1
   9  -1 -21  356.03   48.40   1
   9  -1 -20 1167.02   71.02   1
   9  -1 -19  276.99   49.38   1
   9  -1 -18 1032.22   61.68   1
   9  -1 -17  824.58   53.24   1
   9  -1 -16   38.39   30.01   1
   9  -1 -15 4512.92  175.74   1
   9  -1 -14 2505.54  103.53   1
   9  -1 -13 1949.85   95.08   1
   9  -1 -12 2212.63   93.25   1
   9  -1 -11 1790.29   79.65   1
   9  -1 -10 4124.91  140.11   1
   9  -1  -9   56.24   19.55   1
   9  -1  -8 1983.60   80.94   1
   9  -1  -7 3024.62  106.65   1
   9  -1  -6   19.02   15.46   1
   9  -1  -5 5161.70  186.36   1
   9  -1  -4  331.52   21.58   1
   9  -1  -314890.06  306.74   1
   9  -1  -212070.31  278.09   1
   9  -1  -1 2605.75   94.92   1
   9  -3 -24  169.99   49.58   1
   9  -3 -23   59.40   41.70   1
   9  -3 -22  274.48   53.38   1
   9  -3 -21  -45.85   44.35   1
   9  -3 -20  176.67   44.45   1
   9  -3 -19  308.26   44.77   1
   9  -3 -18 1433.89   71.71   1
   9  -3 -17 3889.96  154.51   1
   9  -3 -16  972.88   59.25   1
   9  -3 -15 1066.15   58.97   1
   9  -3 -14 2016.31   97.84   1
   9  -3 -13 1778.35   91.82   1
   9  -3 -12  110.08   29.65   1
   9  -3 -11 1093.82   46.71   1
   9  -3 -10 1221.65   52.85   1
   9  -3  -9  751.37   40.08   1
   9  -3  -8 4678.06  221.13   1
   9  -3  -7 4360.00  195.52   1
   9  -3  -6  520.85   29.03   1
   9  -3  -5  722.16   37.27   1
   9  -3  -4 4695.72  193.27   1
   9  -3  -3   46.06   18.49   1
   9  -3  -2  147.37   20.86   1
   9  -3  -1 8130.10  257.85   1
   9  -5 -23  -13.68   51.69   1
   9  -5 -22   82.12   49.15   1
   9  -5 -21  143.92   50.73   1
   9  -5 -20  346.14   54.38   1
   9  -5 -19  200.61   47.27   1
   9  -5 -18  424.75   55.68   1
   9  -5 -17  482.66   54.14   1
   9  -5 -16  524.31   52.72   1
   9  -5 -15  131.86   40.08   1
   9  -5 -14  784.38   53.51   1
   9  -5 -13   20.77   30.75   1
   9  -5 -12 2726.75  120.94   1
   9  -5 -11  459.48   41.23   1
   9  -5 -10   54.06   25.89   1
   9  -5  -9 1088.97   55.41   1
   9  -5  -8   99.33   28.07   1
   9  -5  -7 6124.17  274.49   1
   9  -5  -6 2520.04  104.98   1
   9  -5  -5  650.23   38.33   1
   9  -5  -4 1887.51   81.62   1
   9  -5  -3 2554.00  103.86   1
   9  -5  -2 1515.91   61.12   1
   9  -5  -1 1417.33   59.96   1
   9  -7 -21    3.20   47.81   1
   9  -7 -20  -51.26   46.39   1
   9  -7 -19   18.41   48.77   1
   9  -7 -18   53.67   42.17   1
   9  -7 -17  -63.70   39.40   1
   9  -7 -16  102.23   43.67   1
   9  -7 -15  200.35   47.14   1
   9  -7 -14  -40.69   30.68   1
   9  -7 -13  966.58   62.20   1
   9  -7 -12  532.86   49.93   1
   9  -7 -11   21.13   31.79   1
   9  -7 -10  895.61   55.23   1
   9  -7  -9   20.63   28.51   1
   9  -7  -8   79.17   28.29   1
   9  -7  -7   48.99   29.76   1
   9  -7  -6 1247.46   55.85   1
   9  -7  -5   52.13   31.90   1
   9  -7  -4 6270.38  221.53   1
   9  -7  -3   45.65   32.91   1
   9  -7  -2 6315.04  221.24   1
   9  -7  -1   56.28   32.47   1
   9  -9 -18  -50.37   40.50   1
   9  -9 -17   48.32   44.82   1
   9  -9 -16   38.95   46.53   1
   9  -9 -15   69.36   35.52   1
   9  -9 -14  -45.77   34.21   1
   9  -9 -13  -17.76   37.83   1
   9  -9 -12   -7.53   34.87   1
   9  -9 -11  129.57   43.34   1
   9  -9 -10  246.51   45.88   1
   9  -9  -9   78.88   36.75   1
   9  -9  -8  -10.83   34.66   1
   9  -9  -7  297.35   41.31   1
   9  -9  -6   80.67   37.81   1
   9  -9  -5 1763.41   80.71   1
   9  -9  -4   24.21   34.59   1
   9  -9  -3 1139.83   65.20   1
   9  -9  -2 1509.67   75.07   1
   9  -9  -1  453.58   50.36   1
   9 -11 -14  138.20   50.74   1
   9 -11 -13   36.06   45.99   1
   9 -11 -12   69.35   41.48   1
   9 -11 -11   72.46   40.34   1
   9 -11 -10   89.89   43.09   1
   9 -11  -9   61.23   42.68   1
   9 -11  -8  191.26   49.27   1
   9 -11  -7   26.87   40.48   1
   9 -11  -6   38.52   38.96   1
   9 -11  -5   -7.08   34.18   1
   9 -11  -4   58.98   44.66   1
   9 -11  -3   49.06   36.75   1
   9 -11  -2  119.27   46.65   1
   9 -11  -1   41.01   37.17   1
  10   0  16  373.23   58.90   1
  10   0  15   24.62   40.60   1
  10   0  14  131.44   42.21   1
  10   0  13   59.03   35.10   1
  10   0  12  543.48   50.95   1
  10   0  11   -1.70   32.08   1
  10   0  10 2048.25   89.93   1
  10   0   9  -28.84   29.87   1
  10   0   8 5795.81  208.60   1
  10   0   7   -0.28   25.15   1
  10   0   6 6659.02  324.00   1
  10   0   5   12.16   29.00   1
  10   0   420000.27  494.38   1
  10   0   3  -21.75   25.16   1
  10   0   2  206.71   25.41   1
  10   0   1   18.02   20.61   1
  10   0   0 4489.15  196.77   1
  10  -2  16  -29.52   48.96   1
  10  -2  15  169.94   50.77   1
  10  -2  14  134.67   46.84   1
  10  -2  13  633.59   60.59   1
  10  -2  12   23.51   37.19   1
  10  -2  11 2409.38  104.50   1
  10  -2  10   13.99   35.24   1
  10  -2   9 1717.98   72.22   1
  10  -2   8  203.48   36.93   1
  10  -2   7 6670.61  330.58   1
  10  -2   6  237.07   34.50   1
  10  -2   5 4513.84  169.52   1
  10  -2   4  156.25   26.02   1
  10  -2   3 6675.55  272.58   1
  10  -2   2  102.15   23.30   1
  10  -2   1 5301.40  226.43   1
  10  -2   0 7007.92  250.24   1
  10  -4  15   -9.87   45.08   1
  10  -4  14  165.32   52.78   1
  10  -4  13   45.11   40.49   1
  10  -4  12 1733.19   91.41   1
  10  -4  11   -7.29   30.86   1
  10  -4  10  709.87   55.94   1
  10  -4   9   74.39   37.05   1
  10  -4   8  856.67   54.00   1
  10  -4   7   79.36   29.12   1
  10  -4   6 1184.50   55.18   1
  10  -4   5 1029.92   49.91   1
  10  -4   4 5622.29  199.01   1
  10  -4   3  357.41   35.00   1
  10  -4   2 5703.59  186.70   1
  10  -4   1 1386.69   64.24   1
  10  -4   0 4508.48  156.53   1
  10  -6  14   53.76   44.92   1
  10  -6  13  194.04   40.08   1
  10  -6  12   -5.82   32.70   1
  10  -6  11  234.05   45.26   1
  10  -6  10  104.44   40.62   1
  10  -6   9  257.28   45.08   1
  10  -6   8  -32.35   29.66   1
  10  -6   7  650.17   55.07   1
  10  -6   6   23.35   31.66   1
  10  -6   5  692.56   52.39   1
  10  -6   4  742.32   49.39   1
  10  -6   3    8.94   25.08   1
  10  -6   2 1082.46   53.88   1
  10  -6   1 1506.43   60.96   1
  10  -6   0  364.15   38.08   1
  10  -8  12  182.12   47.41   1
  10  -8  11   72.19   39.62   1
  10  -8  10  108.79   44.93   1
  10  -8   9   37.54   38.41   1
  10  -8   8  129.23   43.82   1
  10  -8   7  -49.44   38.60   1
  10  -8   6  111.06   36.05   1
  10  -8   5   -3.99   36.35   1
  10  -8   4   66.45   38.82   1
  10  -8   3    1.93   37.47   1
  10  -8   2  289.33   45.21   1
  10  -8   1    9.29   34.07   1
  10  -8   0  328.12   41.39   1
  10 -10   9  -51.40   40.32   1
  10 -10   8   86.27   39.42   1
  10 -10   7   -3.16   40.00   1
  10 -10   6   93.45   42.80   1
  10 -10   5  144.38   47.88   1
  10 -10   4    5.47   43.19   1
  10 -10   3   71.49   37.15   1
  10 -10   2   22.56   42.46   1
  10 -10   1   59.71   40.68   1
  10 -10   0   35.33   42.21   1
  10 -12   3  220.19   51.60   1
  10 -12   2  109.32   46.17   1
  10 -12   1  -17.66   46.10   1
  10 -12   0   49.05   40.34   1
  10 -12  -1  100.38   48.79   1
  10 -12  -2  -14.97   44.58   1
  10 -12  -3   -8.55   37.24   1
  10 -12  -4   -1.68   46.29   1
  10 -12  -5  -44.84   41.84   1
  10 -12  -6   85.58   46.14   1
  10 -12  -7  102.05   42.95   1
  10 -12  -8   70.85   44.79   1
  10 -12  -9  104.53   48.16   1
  10 -12 -10   77.79   47.58   1
  10 -12 -11  -22.71   37.18   1
  10 -10  -1   17.71   38.94   1
  10 -10  -2   13.84   40.81   1
  10 -10  -3  217.91   44.75   1
  10 -10  -4   53.00   39.22   1
  10 -10  -5  201.03   45.23   1
  10 -10  -6   54.09   39.67   1
  10 -10  -7  314.53   47.80   1
  10 -10  -8   52.33   38.67   1
  10 -10  -9  607.60   56.39   1
  10 -10 -10   44.27   42.14   1
  10 -10 -11  428.59   52.34   1
  10 -10 -12  211.22   46.73   1
  10 -10 -13  112.27   41.82   1
  10 -10 -14  126.21   46.28   1
  10 -10 -15  146.04   52.05   1
  10 -10 -16  177.69   53.60   1
  10 -10 -17   98.02   53.13   1
  10  -8  -1  292.15   43.33   1
  10  -8  -2 1296.51   74.54   1
  10  -8  -3   66.71   35.82   1
  10  -8  -4 1966.53   80.41   1
  10  -8  -5 1120.51   64.39   1
  10  -8  -6   75.46   36.39   1
  10  -8  -7  761.23   52.82   1
  10  -8  -8  558.88   49.81   1
  10  -8  -9  589.35   53.21   1
  10  -8 -10  432.14   46.52   1
  10  -8 -11  915.31   58.07   1
  10  -8 -12  688.41   57.90   1
  10  -8 -13  412.29   51.71   1
  10  -8 -14  269.45   48.44   1
  10  -8 -15  140.23   43.50   1
  10  -8 -16  327.80   54.59   1
  10  -8 -17  256.54   53.35   1
  10  -8 -18  113.18   53.96   1
  10  -8 -19  -24.48   47.90   1
  10  -8 -20   -2.33   51.48   1
  10  -6  -1 1504.94   72.19   1
  10  -6  -2  128.92   29.51   1
  10  -6  -3  583.32   39.35   1
  10  -6  -4   -8.51   25.18   1
  10  -6  -5 1168.94   61.46   1
  10  -6  -6   32.51   26.05   1
  10  -6  -7 1796.83   81.38   1
  10  -6  -8 1005.42   59.82   1
  10  -6  -9  192.44   30.49   1
  10  -6 -10 6223.65  223.04   1
  10  -6 -11 2563.08  115.65   1
  10  -6 -12  252.44   39.29   1
  10  -6 -13  591.40   50.76   1
  10  -6 -14  516.37   50.83   1
  10  -6 -15  112.00   40.53   1
  10  -6 -16    7.94   38.19   1
  10  -6 -17  220.13   49.11   1
  10  -6 -18  109.38   46.77   1
  10  -6 -19  311.69   55.08   1
  10  -6 -20   38.59   43.00   1
  10  -6 -21   87.28   54.10   1
  10  -6 -22   40.98   51.04   1
  10  -4  -1 3201.07  126.49   1
  10  -4  -2  694.99   35.12   1
  10  -4  -3 2378.05   99.39   1
  10  -4  -4   42.81   18.56   1
  10  -4  -5   40.00   19.56   1
  10  -4  -614048.34  383.80   1
  10  -4  -7 1456.22   65.37   1
  10  -4  -8 5961.59  265.45   1
  10  -4  -9 5078.56  247.98   1
  10  -4 -10 3099.57  119.64   1
  10  -4 -11  778.72   41.85   1
  10  -4 -12   49.17   26.02   1
  10  -4 -13 1130.82   57.35   1
  10  -4 -14 1860.42   80.61   1
  10  -4 -15  139.30   35.54   1
  10  -4 -16  217.54   41.31   1
  10  -4 -17   86.14   41.53   1
  10  -4 -18  848.35   63.53   1
  10  -4 -19   56.99   43.23   1
  10  -4 -20  181.86   47.90   1
  10  -4 -21  238.55   49.15   1
  10  -4 -22  134.75   48.41   1
  10  -4 -23  -31.53   39.03   1
  10  -2  -117265.34  378.05   1
  10  -2  -2  182.97   23.06   1
  10  -2  -328298.37  461.74   1
  10  -2  -4 3201.11  112.00   1
  10  -2  -5  328.57   24.02   1
  10  -2  -6  208.02   22.13   1
  10  -2  -711105.00  301.30   1
  10  -2  -8 1393.19   61.71   1
  10  -2  -9 3841.05  136.75   1
  10  -2 -10 1203.17   51.70   1
  10  -2 -11 3518.79  129.09   1
  10  -2 -12 1163.87   56.08   1
  10  -2 -13  226.19   34.85   1
  10  -2 -14 1617.51   69.15   1
  10  -2 -15  273.64   37.10   1
  10  -2 -16 2604.53  126.45   1
  10  -2 -17  -63.63   34.81   1
  10  -2 -18  118.64   39.83   1
  10  -2 -19  157.76   44.05   1
  10  -2 -20   -7.44   35.70   1
  10  -2 -21  200.63   46.18   1
  10  -2 -22    6.04   39.17   1
  10  -2 -23   24.80   45.02   1
  10  -2 -24   30.40   46.85   1
  10   0  -1   -7.31   18.20   1
  10   0  -2 1119.30   47.56   1
  10   0  -3   -1.59   16.76   1
  10   0  -415753.46  330.06   1
  10   0  -5   -6.69   13.63   1
  10   0  -617119.65  352.92   1
  10   0  -7   13.63   18.38   1
  10   0  -8 8936.74  265.49   1
  10   0  -9   -2.28   18.62   1
  10   0 -10   32.02   21.22   1
  10   0 -11   14.87   20.85   1
  10   0 -12  796.37   40.04   1
  10   0 -13    9.04   24.43   1
  10   0 -14   49.09   27.40   1
  10   0 -15   26.92   26.19   1
  10   0 -16  234.57   36.81   1
  10   0 -17  -12.16   31.47   1
  10   0 -18  256.01   40.48   1
  10   0 -19   30.53   34.11   1
  10   0 -20  691.81   56.40   1
  10   0 -21  -34.13   34.23   1
  10   0 -22   29.22   35.53   1
  10   0 -23  -28.87   37.63   1
  10   0 -24  307.18   49.72   1
  11 -11   0   99.77   43.86   1
  11 -11   1   19.63   44.67   1
  11 -11   2  209.17   50.74   1
  11 -11   3  -16.86   38.14   1
  11 -11   4   39.96   44.21   1
  11 -11   5   13.00   37.82   1
  11  -9   0   43.03   39.89   1
  11  -9   1  187.59   43.69   1
  11  -9   2   23.11   38.92   1
  11  -9   3  206.28   46.33   1
  11  -9   4  -17.34   35.60   1
  11  -9   5  144.77   47.03   1
  11  -9   6   59.80   41.06   1
  11  -9   7  626.72   62.59   1
  11  -9   8   40.07   44.26   1
  11  -9   9  214.98   46.01   1
  11  -9  10   37.98   47.49   1
  11  -7   0 1803.37   90.12   1
  11  -7   1   27.63   29.09   1
  11  -7   2   32.86   33.41   1
  11  -7   3  797.55   55.31   1
  11  -7   4 1307.14   73.59   1
  11  -7   5   -2.33   32.95   1
  11  -7   6 1073.53   65.75   1
  11  -7   7   37.63   35.61   1
  11  -7   8  879.66   61.45   1
  11  -7   9   34.25   38.26   1
  11  -7  10  354.92   54.49   1
  11  -7  11    8.18   42.29   1
  11  -7  12  219.13   53.36   1
  11  -5   0  574.76   40.94   1
  11  -5   1 5363.79  192.29   1
  11  -5   2  320.81   37.15   1
  11  -5   3 1933.21   94.59   1
  11  -5   4  729.30   47.11   1
  11  -5   5  355.94   43.77   1
  11  -5   6   77.68   37.67   1
  11  -5   7 2490.00  108.76   1
  11  -5   8   44.34   36.74   1
  11  -5   9  605.05   51.41   1
  11  -5  10   78.13   40.80   1
  11  -5  11  334.81   52.19   1
  11  -5  12   -3.54   34.60   1
  11  -5  13  123.78   40.59   1
  11  -5  14  -31.46   50.68   1
  11  -3   0 1572.60   74.60   1
  11  -3   1  583.26   35.62   1
  11  -3   2 1426.97   66.94   1
  11  -3   3   33.19   23.08   1
  11  -3   4 1966.86   84.45   1
  11  -3   5   98.29   29.46   1
  11  -3   6  750.86   48.00   1
  11  -3   7  156.62   32.48   1
  11  -3   8  578.98   45.84   1
  11  -3   9  269.00   42.20   1
  11  -3  10  141.62   43.18   1
  11  -3  11  479.75   56.98   1
  11  -3  12  180.06   47.38   1
  11  -3  13   16.88   43.22   1
  11  -3  14  169.68   48.35   1
  11  -3  15   27.04   47.01   1
  11  -1   0 5211.10  226.01   1
  11  -1   1  -16.02   17.43   1
  11  -1   2  401.18   32.22   1
  11  -1   3 3899.50  142.63   1
  11  -1   4   45.99   27.79   1
  11  -1   5  994.65   51.12   1
  11  -1   6  447.54   38.14   1
  11  -1   7  269.31   38.20   1
  11  -1   8  732.56   50.44   1
  11  -1   9   27.29   33.73   1
  11  -1  10   97.66   37.26   1
  11  -1  11    8.42   36.26   1
  11  -1  12  172.49   37.39   1
  11  -1  13  330.53   46.83   1
  11  -1  14    3.93   34.67   1
  11  -1  15   62.20   40.91   1
  11  -1  16   -0.60   45.82   1
  11  -1 -24   17.74   42.50   1
  11  -1 -23   40.21   32.86   1
  11  -1 -22  199.70   44.41   1
  11  -1 -21  112.56   39.13   1
  11  -1 -20 1056.67   68.31   1
  11  -1 -19   61.75   39.20   1
  11  -1 -18  123.36   38.15   1
  11  -1 -17  939.57   56.83   1
  11  -1 -16  487.38   42.93   1
  11  -1 -15 4292.44  166.72   1
  11  -1 -14 5248.38  195.34   1
  11  -1 -13 2810.27  119.07   1
  11  -1 -12 8833.97  326.70   1
  11  -1 -11 1430.62   62.75   1
  11  -1 -1011613.52  347.20   1
  11  -1  -9 2984.07  113.71   1
  11  -1  -812589.93  335.54   1
  11  -1  -7  555.19   29.95   1
  11  -1  -6 9067.67  272.70   1
  11  -1  -5 7189.92  242.49   1
  11  -1  -4 8711.67  267.55   1
  11  -1  -3 2310.92   90.15   1
  11  -1  -2 8809.60  268.35   1
  11  -1  -1 4768.75  207.60   1
  11  -3 -24  158.91   51.65   1
  11  -3 -23  -46.71   38.95   1
  11  -3 -22   63.50   44.93   1
  11  -3 -21   29.10   35.31   1
  11  -3 -20  200.72   48.69   1
  11  -3 -19  497.31   55.54   1
  11  -3 -18  421.78   48.88   1
  11  -3 -17  861.19   58.66   1
  11  -3 -16  702.79   52.45   1
  11  -3 -15  171.52   39.15   1
  11  -3 -14 2502.73  106.91   1
  11  -3 -13 4977.48  188.63   1
  11  -3 -12  180.31   30.17   1
  11  -3 -11 3875.89  146.16   1
  11  -3 -10  114.56   26.99   1
  11  -3  -9 3390.82  132.75   1
  11  -3  -8  106.52   22.29   1
  11  -3  -710657.15  328.90   1
  11  -3  -6 2107.14   85.28   1
  11  -3  -5  462.72   29.68   1
  11  -3  -4    6.88   21.41   1
  11  -3  -3  746.81   34.71   1
  11  -3  -2 1287.06   58.66   1
  11  -3  -1 9253.00  312.62   1
  11  -5 -23   78.08   53.12   1
  11  -5 -22  -18.30   49.20   1
  11  -5 -21  410.24   63.75   1
  11  -5 -20  266.63   51.12   1
  11  -5 -19  374.81   55.13   1
  11  -5 -18  146.33   44.45   1
  11  -5 -17  749.94   60.31   1
  11  -5 -16  380.94   48.87   1
  11  -5 -15  305.07   44.22   1
  11  -5 -14 1416.48   65.73   1
  11  -5 -13  641.83   49.40   1
  11  -5 -12 1477.91   72.17   1
  11  -5 -11   65.55   30.17   1
  11  -5 -10  695.16   44.47   1
  11  -5  -9  284.45   31.58   1
  11  -5  -8 1950.84   87.78   1
  11  -5  -7 1941.47   83.35   1
  11  -5  -612665.89  400.35   1
  11  -5  -5  116.32   24.85   1
  11  -5  -4 4072.10  150.98   1
  11  -5  -3  718.16   41.10   1
  11  -5  -2  658.49   39.53   1
  11  -5  -1  941.79   45.25   1
  11  -7 -21   13.20   42.84   1
  11  -7 -20   84.87   49.40   1
  11  -7 -19  173.16   48.96   1
  11  -7 -18  189.80   48.58   1
  11  -7 -17  187.48   49.28   1
  11  -7 -16   30.61   41.06   1
  11  -7 -15  468.56   51.67   1
  11  -7 -14   83.92   38.56   1
  11  -7 -13  317.19   45.29   1
  11  -7 -12  417.63   45.35   1
  11  -7 -11  334.99   42.31   1
  11  -7 -10   49.54   32.75   1
  11  -7  -9 1339.56   71.82   1
  11  -7  -8 1131.04   57.26   1
  11  -7  -7 1082.82   55.12   1
  11  -7  -6  276.03   40.46   1
  11  -7  -5 3347.61  133.20   1
  11  -7  -4  224.55   37.07   1
  11  -7  -3 1468.03   71.71   1
  11  -7  -2  449.21   42.77   1
  11  -7  -1  888.31   55.29   1
  11  -9 -18   33.70   41.51   1
  11  -9 -17  207.94   49.13   1
  11  -9 -16  104.12   45.73   1
  11  -9 -15   38.26   40.82   1
  11  -9 -14   -5.33   37.09   1
  11  -9 -13   28.71   36.44   1
  11  -9 -12    6.41   36.81   1
  11  -9 -11   56.51   34.74   1
  11  -9 -10  105.06   40.38   1
  11  -9  -9  101.76   39.62   1
  11  -9  -8   23.63   34.73   1
  11  -9  -7   40.39   35.43   1
  11  -9  -6  -21.35   32.15   1
  11  -9  -5   35.45   28.95   1
  11  -9  -4   18.83   35.61   1
  11  -9  -3  -24.82   37.91   1
  11  -9  -2  697.75   57.30   1
  11  -9  -1  -13.90   36.93   1
  11 -11 -14  -14.31   48.14   1
  11 -11 -13  -25.89   41.06   1
  11 -11 -12   -3.99   35.63   1
  11 -11 -11   83.33   36.73   1
  11 -11 -10  225.14   50.51   1
  11 -11  -9  -10.93   37.73   1
  11 -11  -8   48.54   41.28   1
  11 -11  -7   -0.45   39.35   1
  11 -11  -6  -11.53   40.14   1
  11 -11  -5   52.82   32.38   1
  11 -11  -4   93.92   43.50   1
  11 -11  -3   32.10   41.86   1
  11 -11  -2   90.96   45.06   1
  11 -11  -1   37.50   42.40   1
  12   0  15   24.51   46.32   1
  12   0  14  312.10   54.29   1
  12   0  13   10.00   30.93   1
  12   0  12  192.75   43.24   1
  12   0  11   27.43   29.91   1
  12   0  10  804.15   55.95   1
  12   0   9   21.75   34.28   1
  12   0   8 4442.91  175.51   1
  12   0   7   43.37   30.55   1
  12   0   6 4716.86  183.12   1
  12   0   5   11.00   31.90   1
  12   0   4 5944.94  209.18   1
  12   0   3   57.42   27.44   1
  12   0   2   19.98   24.54   1
  12   0   1   -3.31   22.71   1
  12   0   0  297.72   29.69   1
  12  -2  15  204.49   54.70   1
  12  -2  14   79.03   44.40   1
  12  -2  13  230.72   50.01   1
  12  -2  12    2.75   35.85   1
  12  -2  11   65.56   42.36   1
  12  -2  10  628.86   54.45   1
  12  -2   9  740.53   55.87   1
  12  -2   8  360.52   44.35   1
  12  -2   7 1101.84   58.22   1
  12  -2   6  711.36   46.66   1
  12  -2   5 1825.88   74.81   1
  12  -2   4  302.47   34.80   1
  12  -2   3  183.99   28.27   1
  12  -2   2  250.10   28.93   1
  12  -2   1  410.25   31.60   1
  12  -2   0  319.90   28.83   1
  12  -4  14   62.16   49.41   1
  12  -4  13   63.15   48.25   1
  12  -4  12    2.42   39.53   1
  12  -4  11   32.69   42.10   1
  12  -4  10  190.39   46.53   1
  12  -4   9   19.36   32.94   1
  12  -4   8  232.72   40.62   1
  12  -4   7  608.09   48.38   1
  12  -4   6   72.51   32.74   1
  12  -4   5  170.57   27.85   1
  12  -4   4 1062.03   52.36   1
  12  -4   3  880.52   48.10   1
  12  -4   2  749.50   45.65   1
  12  -4   1 3152.91  121.84   1
  12  -4   0  845.16   43.94   1
  12  -6  12   -1.10   39.42   1
  12  -6  11  -21.34   37.86   1
  12  -6  10  -27.95   30.74   1
  12  -6   9  182.66   45.31   1
  12  -6   8  197.85   43.24   1
  12  -6   7   37.27   38.38   1
  12  -6   6   14.90   33.42   1
  12  -6   5 1925.11   96.06   1
  12  -6   4   57.95   34.86   1
  12  -6   3   99.98   36.75   1
  12  -6   2  865.83   52.84   1
  12  -6   1  271.69   36.99   1
  12  -6   0 1592.95   75.73   1
  12  -8  10    8.47   41.59   1
  12  -8   9   26.95   36.92   1
  12  -8   8   16.95   37.60   1
  12  -8   7  245.54   47.26   1
  12  -8   6  138.68   43.88   1
  12  -8   5   86.76   39.71   1
  12  -8   4  149.52   41.75   1
  12  -8   3   81.20   39.75   1
  12  -8   2  320.34   46.36   1
  12  -8   1  275.30   47.32   1
  12  -8   0  123.66   36.93   1
  12 -10   7  132.23   42.34   1
  12 -10   6   86.42   43.46   1
  12 -10   5   19.98   36.07   1
  12 -10   4  219.76   48.94   1
  12 -10   3   53.93   40.27   1
  12 -10   2   69.08   46.97   1
  12 -10   1  159.93   45.77   1
  12 -10   0  200.84   46.48   1
  12 -12   0  131.06   50.21   1
  12 -12  -1   97.57   41.37   1
  12 -12  -2  143.84   47.23   1
  12 -12  -3  -57.70   47.63   1
  12 -12  -4  118.81   50.84   1
  12 -12  -5   20.21   39.56   1
  12 -12  -6  234.75   55.32   1
  12 -12  -7   52.85   42.07   1
  12 -12  -8  124.12   46.18   1
  12 -12  -9    6.93   48.66   1
  12 -12 -10  216.34   50.10   1
  12 -10  -1   51.27   39.56   1
  12 -10  -2  131.13   48.93   1
  12 -10  -3  344.13   51.71   1
  12 -10  -4  384.63   53.15   1
  12 -10  -5  619.02   59.83   1
  12 -10  -6  426.18   55.94   1
  12 -10  -7  451.89   57.05   1
  12 -10  -8  336.29   53.00   1
  12 -10  -9  338.08   53.06   1
  12 -10 -10   23.59   38.49   1
  12 -10 -11  200.41   45.99   1
  12 -10 -12  139.92   48.80   1
  12 -10 -13   46.03   37.59   1
  12 -10 -14   39.34   44.78   1
  12 -10 -15   35.40   39.19   1
  12 -10 -16  191.22   54.20   1
  12  -8  -1  -82.66   35.12   1
  12  -8  -2  659.85   52.90   1
  12  -8  -3  353.68   45.97   1
  12  -8  -4  899.34   57.65   1
  12  -8  -5 1193.91   63.14   1
  12  -8  -6  216.63   39.67   1
  12  -8  -7  525.66   49.09   1
  12  -8  -8  428.15   46.20   1
  12  -8  -9  322.02   43.47   1
  12  -8 -10  523.17   50.29   1
  12  -8 -11   65.20   33.14   1
  12  -8 -12  210.51   46.00   1
  12  -8 -13  156.55   40.70   1
  12  -8 -14  -46.45   34.94   1
  12  -8 -15   18.20   39.48   1
  12  -8 -16    0.09   32.66   1
  12  -8 -17  245.17   52.76   1
  12  -8 -18  -58.91   46.16   1
  12  -8 -19   64.63   47.88   1
  12  -8 -20    2.51   49.92   1
  12  -6  -1 1419.08   58.89   1
  12  -6  -2 2181.32   85.65   1
  12  -6  -3 1811.75   77.51   1
  12  -6  -4  910.13   48.70   1
  12  -6  -5 3709.31  151.33   1
  12  -6  -6  163.12   33.60   1
  12  -6  -7 2596.24  109.05   1
  12  -6  -8  194.07   33.73   1
  12  -6  -9 1452.82   74.55   1
  12  -6 -10 1700.72   65.99   1
  12  -6 -11  177.28   35.26   1
  12  -6 -12  664.56   50.65   1
  12  -6 -13 1944.67   94.05   1
  12  -6 -14  100.08   35.26   1
  12  -6 -15  202.39   40.07   1
  12  -6 -16   42.12   33.36   1
  12  -6 -17  180.19   45.65   1
  12  -6 -18   45.28   34.06   1
  12  -6 -19  164.34   51.15   1
  12  -6 -20   15.89   46.13   1
  12  -6 -21  143.74   48.39   1
  12  -6 -22   10.49   46.80   1
  12  -4  -1 1330.59   50.73   1
  12  -4  -2   12.30   24.00   1
  12  -4  -3 2376.54   91.90   1
  12  -4  -4  556.21   34.99   1
  12  -4  -5 1693.74   68.73   1
  12  -4  -614506.93  412.79   1
  12  -4  -7 6457.60  290.77   1
  12  -4  -8 2632.57  102.91   1
  12  -4  -9  944.82   45.22   1
  12  -4 -10 4239.30  161.28   1
  12  -4 -11  380.45   33.24   1
  12  -4 -12  261.39   35.30   1
  12  -4 -13   57.76   29.93   1
  12  -4 -14 2119.80   96.98   1
  12  -4 -15   29.18   29.55   1
  12  -4 -16  578.05   50.40   1
  12  -4 -17  -70.10   27.26   1
  12  -4 -18 2162.75   90.11   1
  12  -4 -19  -38.13   42.56   1
  12  -4 -20 1041.28   71.59   1
  12  -4 -21  -11.77   42.77   1
  12  -4 -22   24.09   44.12   1
  12  -4 -23   23.72   47.60   1
  12  -4 -24  167.55   54.45   1
  12  -2  -1  114.31   23.44   1
  12  -2  -2 2586.11  103.14   1
  12  -2  -3 1364.45   60.89   1
  12  -2  -4 9580.99  310.92   1
  12  -2  -5   44.49   18.14   1
  12  -2  -6   28.28   18.70   1
  12  -2  -7  213.38   24.67   1
  12  -2  -8 1830.86   74.20   1
  12  -2  -9  523.45   33.42   1
  12  -2 -10  996.61   47.03   1
  12  -2 -11 2184.85   93.03   1
  12  -2 -12  -23.81   26.83   1
  12  -2 -13 3464.30  137.06   1
  12  -2 -14  221.65   34.61   1
  12  -2 -15 1630.39   72.03   1
  12  -2 -16 1141.60   58.66   1
  12  -2 -17 1574.28   70.52   1
  12  -2 -18   83.58   37.91   1
  12  -2 -19 1827.61   80.40   1
  12  -2 -20  447.20   53.39   1
  12  -2 -21  866.27   67.26   1
  12  -2 -22   21.54   42.39   1
  12  -2 -23  386.50   55.50   1
  12  -2 -24   42.64   45.78   1
  12   0  -1  -34.37   17.49   1
  12   0  -2   71.08   21.45   1
  12   0  -3  -11.82   18.67   1
  12   0  -4   32.46   19.99   1
  12   0  -5    3.32   17.54   1
  12   0  -6 1604.08   62.61   1
  12   0  -7  -27.59   20.04   1
  12   0  -8 1816.75   73.41   1
  12   0  -9   -6.75   16.65   1
  12   0 -10  342.20   29.38   1
  12   0 -11   15.67   21.73   1
  12   0 -12   32.59   24.12   1
  12   0 -13   -9.51   25.74   1
  12   0 -14 4925.72  185.67   1
  12   0 -15   57.87   28.51   1
  12   0 -16 1806.42   74.81   1
  12   0 -17   46.06   31.89   1
  12   0 -18 2337.98  107.10   1
  12   0 -19    5.93   33.12   1
  12   0 -20 2173.62  107.93   1
  12   0 -21  -47.30   36.09   1
  12   0 -22  698.75   63.26   1
  12   0 -23  -47.73   30.40   1
  12   0 -24  397.87   50.91   1
  12   0 -25  -28.98   41.59   1
  13 -11   0   57.08   45.19   1
  13 -11   1   41.92   41.13   1
  13 -11   2  142.91   51.59   1
  13 -11   3   37.82   44.95   1
  13  -9   0   58.96   36.14   1
  13  -9   1   52.86   32.75   1
  13  -9   2  132.23   40.91   1
  13  -9   3   29.27   40.19   1
  13  -9   4   -5.59   37.33   1
  13  -9   5  109.35   43.49   1
  13  -9   6   38.02   41.76   1
  13  -9   7  265.02   45.74   1
  13  -9   8   64.15   42.52   1
  13  -7   0   68.20   33.46   1
  13  -7   1   19.61   28.66   1
  13  -7   2   12.34   32.74   1
  13  -7   3   96.34   34.17   1
  13  -7   4  687.76   56.11   1
  13  -7   5  100.34   41.25   1
  13  -7   6   52.75   35.01   1
  13  -7   7   10.52   38.92   1
  13  -7   8  192.54   42.91   1
  13  -7   9    3.39   35.06   1
  13  -7  10   21.83   34.31   1
  13  -7  11   74.93   41.39   1
  13  -5   0 2402.20  105.05   1
  13  -5   1 1940.17   90.71   1
  13  -5   2   11.50   29.97   1
  13  -5   3    9.87   30.08   1
  13  -5   4 1805.83   82.15   1
  13  -5   5  364.70   48.83   1
  13  -5   6  272.21   47.67   1
  13  -5   7  164.69   37.85   1
  13  -5   8   32.47   37.00   1
  13  -5   9  532.57   56.81   1
  13  -5  10   13.33   42.51   1
  13  -5  11   94.99   48.48   1
  13  -5  12    3.07   48.73   1
  13  -3   0 1467.85   57.11   1
  13  -3   1 4647.18  175.50   1
  13  -3   2 2589.15  116.02   1
  13  -3   3 1970.05   84.40   1
  13  -3   4 1138.34   60.04   1
  13  -3   5 1236.87   60.00   1
  13  -3   6  -13.95   27.94   1
  13  -3   7  403.56   44.53   1
  13  -3   8  184.15   41.11   1
  13  -3   9   67.95   40.15   1
  13  -3  10  131.51   40.40   1
  13  -3  11  209.05   48.66   1
  13  -3  12   83.72   44.27   1
  13  -3  13   98.38   50.83   1
  13  -3  14  164.94   55.02   1
  13  -1   0 4929.42  172.40   1
  13  -1   1 4149.85  155.31   1
  13  -1   2 1746.84   77.65   1
  13  -1   3 4870.44  186.59   1
  13  -1   4 1824.67   82.91   1
  13  -1   5  755.27   50.85   1
  13  -1   6 1242.29   62.70   1
  13  -1   7   64.66   28.65   1
  13  -1   8 1126.41   62.65   1
  13  -1   9  -17.43   33.99   1
  13  -1  10  -12.19   32.48   1
  13  -1  11  -17.16   37.14   1
  13  -1  12    0.30   34.53   1
  13  -1  13   80.55   46.29   1
  13  -1  14    8.63   44.09   1
  13  -1 -25  180.81   49.80   1
  13  -1 -24  -10.16   45.45   1
  13  -1 -23  201.21   45.37   1
  13  -1 -22  144.27   45.86   1
  13  -1 -21   53.71   42.83   1
  13  -1 -20  156.26   44.58   1
  13  -1 -19   28.37   35.55   1
  13  -1 -18  231.09   39.17   1
  13  -1 -17   84.74   35.56   1
  13  -1 -16   79.34   35.37   1
  13  -1 -15  504.87   43.81   1
  13  -1 -14  124.84   32.22   1
  13  -1 -13  802.51   45.20   1
  13  -1 -12  318.57   32.78   1
  13  -1 -11  146.24   26.60   1
  13  -1 -10   33.30   22.30   1
  13  -1  -9 4455.48  158.82   1
  13  -1  -8   37.53   21.82   1
  13  -1  -7   39.90   15.75   1
  13  -1  -6   90.63   22.82   1
  13  -1  -5 3297.37  125.61   1
  13  -1  -4  833.06   40.64   1
  13  -1  -3 1219.29   53.94   1
  13  -1  -2 3080.24  121.05   1
  13  -1  -1 2353.52   98.24   1
  13  -3 -24  157.87   52.16   1
  13  -3 -23  -16.53   33.51   1
  13  -3 -22   95.66   44.73   1
  13  -3 -21  -24.08   34.86   1
  13  -3 -20  264.06   49.82   1
  13  -3 -19  506.91   54.49   1
  13  -3 -18  116.15   36.40   1
  13  -3 -17   61.54   36.79   1
  13  -3 -16 1065.16   59.82   1
  13  -3 -15  611.74   49.01   1
  13  -3 -14  812.34   49.55   1
  13  -3 -13 1167.38   57.36   1
  13  -3 -12 3002.18  119.76   1
  13  -3 -11 1237.23   53.91   1
  13  -3 -10 2701.84  113.96   1
  13  -3  -9 1638.73   70.38   1
  13  -3  -8 2942.28  117.61   1
  13  -3  -7 1579.57   66.20   1
  13  -3  -6 3101.84  118.89   1
  13  -3  -5  150.19   27.19   1
  13  -3  -4 2857.71  117.91   1
  13  -3  -3 3176.78  119.30   1
  13  -3  -2 1178.00   55.51   1
  13  -3  -1 4977.18  176.47   1
  13  -5 -23  131.04   58.02   1
  13  -5 -22   77.52   47.92   1
  13  -5 -21  275.20   54.72   1
  13  -5 -20   70.74   39.94   1
  13  -5 -19  578.72   60.47   1
  13  -5 -18   16.34   38.97   1
  13  -5 -17  649.35   58.45   1
  13  -5 -16  -27.88   35.91   1
  13  -5 -15    3.18   35.36   1
  13  -5 -14  804.15   52.99   1
  13  -5 -13  910.01   51.97   1
  13  -5 -12  -12.05   26.93   1
  13  -5 -11  904.63   52.00   1
  13  -5 -10   -2.13   29.27   1
  13  -5  -9 1251.03   60.22   1
  13  -5  -8 6184.99  307.68   1
  13  -5  -7   69.07   27.00   1
  13  -5  -6 2822.74  123.97   1
  13  -5  -5  119.19   28.43   1
  13  -5  -4 3505.28  138.11   1
  13  -5  -3   58.32   28.88   1
  13  -5  -2  832.83   45.22   1
  13  -5  -1   -4.13   28.60   1
  13  -7 -21   17.77   46.45   1
  13  -7 -20  426.72   63.14   1
  13  -7 -19  -25.42   41.03   1
  13  -7 -18  160.32   52.11   1
  13  -7 -17    4.69   36.96   1
  13  -7 -16  189.40   45.32   1
  13  -7 -15   64.57   40.48   1
  13  -7 -14  607.71   58.19   1
  13  -7 -13   66.89   32.28   1
  13  -7 -12 1153.36   66.25   1
  13  -7 -11   84.47   33.85   1
  13  -7 -10  621.26   48.59   1
  13  -7  -9   49.67   36.75   1
  13  -7  -8  144.21   35.75   1
  13  -7  -7  327.63   41.94   1
  13  -7  -6  280.58   36.59   1
  13  -7  -5   76.90   31.49   1
  13  -7  -4  193.40   37.78   1
  13  -7  -3   12.60   33.16   1
  13  -7  -2    6.45   29.18   1
  13  -7  -1  109.60   36.91   1
  13  -9 -18  -24.39   47.81   1
  13  -9 -17  412.23   59.47   1
  13  -9 -16   13.74   36.99   1
  13  -9 -15  342.08   55.34   1
  13  -9 -14   79.44   41.62   1
  13  -9 -13  223.29   43.35   1
  13  -9 -12  205.29   44.68   1
  13  -9 -11  188.88   44.36   1
  13  -9 -10   12.57   38.57   1
  13  -9  -9  232.05   44.00   1
  13  -9  -8   37.51   38.91   1
  13  -9  -7  373.31   48.47   1
  13  -9  -6  382.57   48.86   1
  13  -9  -5  100.03   33.37   1
  13  -9  -4   -8.69   29.58   1
  13  -9  -3    6.49   30.27   1
  13  -9  -2    0.40   36.34   1
  13  -9  -1   70.63   38.27   1
  13 -11 -14  -31.87   41.32   1
  13 -11 -13   11.24   40.29   1
  13 -11 -12   58.29   49.97   1
  13 -11 -11   87.50   45.09   1
  13 -11 -10  410.01   60.55   1
  13 -11  -9  152.16   46.51   1
  13 -11  -8   46.20   35.49   1
  13 -11  -7   37.25   37.29   1
  13 -11  -6  139.77   42.79   1
  13 -11  -5  -57.70   33.44   1
  13 -11  -4   12.14   42.76   1
  13 -11  -3  -18.70   38.80   1
  13 -11  -2    3.15   38.34   1
  13 -11  -1   17.27   40.35   1
  14   0  13  -16.13   43.60   1
  14   0  12   44.37   36.58   1
  14   0  11    4.22   32.13   1
  14   0  10   19.76   33.46   1
  14   0   9  -15.84   30.09   1
  14   0   8  -15.21   33.73   1
  14   0   7  -34.43   33.41   1
  14   0   6  269.44   42.82   1
  14   0   5   34.41   33.49   1
  14   0   4 1172.41   64.38   1
  14   0   3    7.18   31.18   1
  14   0   2  809.67   47.66   1
  14   0   1   48.46   28.50   1
  14   0   0   18.20   24.48   1
  14  -2  13  -34.94   48.69   1
  14  -2  12  118.36   51.05   1
  14  -2  11  223.77   44.71   1
  14  -2  10    3.01   34.89   1
  14  -2   9   -9.48   35.76   1
  14  -2   8   23.41   36.08   1
  14  -2   7  490.14   49.51   1
  14  -2   6  314.05   41.46   1
  14  -2   5   36.17   31.65   1
  14  -2   4  907.37   50.94   1
  14  -2   3   90.58   32.57   1
  14  -2   2 3461.95  132.33   1
  14  -2   1  197.67   33.78   1
  14  -2   0 1123.34   56.13   1
  14  -4  12   74.19   45.89   1
  14  -4  11  -14.80   40.66   1
  14  -4  10  478.94   57.33   1
  14  -4   9  318.95   52.05   1
  14  -4   8   55.92   36.19   1
  14  -4   7  357.27   48.26   1
  14  -4   6    9.31   35.39   1
  14  -4   5  101.87   37.19   1
  14  -4   4  -24.27   30.18   1
  14  -4   3  774.14   51.71   1
  14  -4   2  810.61   51.57   1
  14  -4   1 1809.46   83.90   1
  14  -4   0  259.18   38.86   1
  14  -6  11  127.15   47.63   1
  14  -6  10   -8.61   43.17   1
  14  -6   9    4.56   43.43   1
  14  -6   8  332.37   52.56   1
  14  -6   7  -34.06   30.68   1
  14  -6   6   52.56   36.39   1
  14  -6   5  651.78   58.17   1
  14  -6   4  586.34   53.81   1
  14  -6   3  212.99   37.78   1
  14  -6   2  579.31   50.10   1
  14  -6   1   61.49   34.87   1
  14  -6   0 1527.14   71.32   1
  14  -8   8   45.22   39.22   1
  14  -8   7  170.84   47.38   1
  14  -8   6   84.44   41.93   1
  14  -8   5  291.70   49.79   1
  14  -8   4   63.86   36.97   1
  14  -8   3  232.41   46.22   1
  14  -8   2  323.83   47.94   1
  14  -8   1  562.54   56.01   1
  14  -8   0  550.53   57.45   1
  14 -10   5  112.84   47.29   1
  14 -10   4  318.00   52.77   1
  14 -10   3  -47.26   43.98   1
  14 -10   2  200.95   48.63   1
  14 -10   1  243.32   54.45   1
  14 -10   0  214.95   47.72   1
  14 -12  -4   67.21   46.64   1
  14 -12  -5   66.43   46.41   1
  14 -12  -6   50.06   48.20   1
  14 -12  -7    0.83   42.15   1
  14 -10  -1  147.75   48.85   1
  14 -10  -2   84.18   42.91   1
  14 -10  -3  383.29   54.70   1
  14 -10  -4  204.67   45.64   1
  14 -10  -5  317.75   50.03   1
  14 -10  -6  222.10   46.88   1
  14 -10  -7   35.78   39.20   1
  14 -10  -8   56.71   40.38   1
  14 -10  -9   21.86   39.49   1
  14 -10 -10   34.04   39.52   1
  14 -10 -11   43.27   41.54   1
  14 -10 -12  -16.17   40.62   1
  14 -10 -13   24.74   40.88   1
  14 -10 -14  -37.14   40.97   1
  14 -10 -15   -0.18   45.57   1
  14 -10 -16   84.29   47.34   1
  14  -8  -1  881.75   60.81   1
  14  -8  -2  305.28   46.68   1
  14  -8  -3  589.44   52.44   1
  14  -8  -4  146.44   39.69   1
  14  -8  -5  739.91   58.15   1
  14  -8  -6   99.78   38.27   1
  14  -8  -7   68.39   39.32   1
  14  -8  -8   47.03   35.75   1
  14  -8  -9   78.58   34.51   1
  14  -8 -10  147.54   42.46   1
  14  -8 -11  184.59   39.77   1
  14  -8 -12  425.79   52.81   1
  14  -8 -13   28.72   27.30   1
  14  -8 -14  -30.90   38.49   1
  14  -8 -15  -11.63   35.36   1
  14  -8 -16   47.49   42.51   1
  14  -8 -17  -19.58   40.04   1
  14  -8 -18   36.14   48.81   1
  14  -8 -19  -23.20   42.72   1
  14  -8 -20  140.55   50.62   1
  14  -6  -1  630.91   48.78   1
  14  -6  -2 2208.11  100.16   1
  14  -6  -3  353.45   41.28   1
  14  -6  -4 1184.74   56.20   1
  14  -6  -5  402.54   40.45   1
  14  -6  -6   47.80   30.08   1
  14  -6  -7   95.48   33.17   1
  14  -6  -8 1216.94   58.79   1
  14  -6  -9  675.98   49.17   1
  14  -6 -10  225.94   36.87   1
  14  -6 -11  249.40   40.71   1
  14  -6 -12  184.32   40.89   1
  14  -6 -13 2265.38   99.20   1
  14  -6 -14  295.63   45.06   1
  14  -6 -15  758.31   58.37   1
  14  -6 -16    4.61   37.74   1
  14  -6 -17  348.81   51.50   1
  14  -6 -18  -14.83   40.97   1
  14  -6 -19  116.99   50.34   1
  14  -6 -20   67.85   44.29   1
  14  -6 -21  -51.35   49.49   1
  14  -6 -22   63.67   51.91   1
  14  -4  -1  573.61   45.33   1
  14  -4  -2 2938.75  119.21   1
  14  -4  -3 2040.98   92.93   1
  14  -4  -4  128.01   30.20   1
  14  -4  -5   80.26   28.19   1
  14  -4  -6 1069.91   48.16   1
  14  -4  -7   20.55   27.92   1
  14  -4  -8 1782.89   69.39   1
  14  -4  -9  362.39   37.44   1
  14  -4 -10 1105.87   53.79   1
  14  -4 -11   75.28   32.23   1
  14  -4 -12 1859.00   86.36   1
  14  -4 -13 1960.38   90.18   1
  14  -4 -14  521.46   45.27   1
  14  -4 -15   13.62   30.06   1
  14  -4 -16 1710.13   79.80   1
  14  -4 -17   -4.00   36.69   1
  14  -4 -18  819.49   60.93   1
  14  -4 -19   57.25   41.39   1
  14  -4 -20  721.52   67.37   1
  14  -4 -21   -6.12   35.62   1
  14  -4 -22  -42.78   37.39   1
  14  -4 -23   80.86   43.36   1
  14  -4 -24   50.30   46.33   1
  14  -2  -1  268.57   31.74   1
  14  -2  -2  914.55   44.15   1
  14  -2  -3 3390.75  135.40   1
  14  -2  -4 1783.61   78.52   1
  14  -2  -5 3145.37  129.85   1
  14  -2  -6  597.93   36.38   1
  14  -2  -7   94.09   24.02   1
  14  -2  -8   35.36   22.79   1
  14  -2  -9 1025.60   51.80   1
  14  -2 -10  427.19   33.51   1
  14  -2 -11 2895.07  115.08   1
  14  -2 -12 1122.41   60.76   1
  14  -2 -13 6662.14  327.31   1
  14  -2 -14   26.94   29.67   1
  14  -2 -15 3087.08  130.23   1
  14  -2 -16   30.22   33.09   1
  14  -2 -17 2636.34  113.15   1
  14  -2 -18   -8.26   32.01   1
  14  -2 -19 1039.95   66.85   1
  14  -2 -20  573.88   58.40   1
  14  -2 -21  553.25   58.34   1
  14  -2 -22   44.94   40.82   1
  14  -2 -23  166.93   52.99   1
  14  -2 -24   58.08   41.24   1
  14   0  -1   17.31   24.07   1
  14   0  -2 3233.30  118.70   1
  14   0  -3   22.10   19.73   1
  14   0  -4 3246.03  123.01   1
  14   0  -5  -24.75   22.65   1
  14   0  -6   -8.57   19.36   1
  14   0  -7   37.41   19.90   1
  14   0  -8 3090.74  123.60   1
  14   0  -9   -6.09   22.68   1
  14   0 -10 1583.59   65.29   1
  14   0 -11   39.06   20.11   1
  14   0 -12  896.53   45.03   1
  14   0 -13   15.80   27.80   1
  14   0 -14 8594.78  363.24   1
  14   0 -15   56.94   31.20   1
  14   0 -16 5029.22  191.12   1
  14   0 -17  -17.60   33.92   1
  14   0 -18 3091.25  128.61   1
  14   0 -19   -9.52   37.06   1
  14   0 -20 1232.50   70.69   1
  14   0 -21   -9.20   33.17   1
  14   0 -22  959.84   70.74   1
  14   0 -23   40.30   40.85   1
  14   0 -24   68.70   39.48   1
  14   0 -25  -52.76   37.29   1
  15 -11   0  172.24   50.40   1
  15  -9   0   48.24   34.14   1
  15  -9   1   65.21   40.42   1
  15  -9   2  -59.07   40.40   1
  15  -9   3   20.81   39.03   1
  15  -9   4  110.00   39.27   1
  15  -9   5  -18.10   37.69   1
  15  -9   6   29.78   36.57   1
  15  -7   0   28.34   33.19   1
  15  -7   1   52.34   30.13   1
  15  -7   2  129.39   39.29   1
  15  -7   3   97.11   38.59   1
  15  -7   4   67.91   36.06   1
  15  -7   5   25.33   31.07   1
  15  -7   6   74.97   38.97   1
  15  -7   7  -26.11   39.06   1
  15  -7   8  -26.92   29.99   1
  15  -7   9   64.58   40.26   1
  15  -5   0   12.55   32.81   1
  15  -5   1  -25.13   33.45   1
  15  -5   2  254.43   40.98   1
  15  -5   3  535.17   50.92   1
  15  -5   4  441.14   48.73   1
  15  -5   5  253.83   42.56   1
  15  -5   6  542.16   53.99   1
  15  -5   7    6.16   35.71   1
  15  -5   8   49.69   36.27   1
  15  -5   9  345.83   48.79   1
  15  -5  10  110.37   44.89   1
  15  -5  11   73.74   52.68   1
  15  -3   0   56.71   27.89   1
  15  -3   1  914.51   50.09   1
  15  -3   2 1168.89   56.43   1
  15  -3   3  299.57   40.45   1
  15  -3   4  238.35   38.39   1
  15  -3   5  897.08   52.85   1
  15  -3   6  160.87   37.80   1
  15  -3   7  -28.12   36.78   1
  15  -3   8  224.50   47.24   1
  15  -3   9  634.82   62.62   1
  15  -3  10  182.97   51.33   1
  15  -3  11  130.93   47.98   1
  15  -3  12  343.79   63.62   1
  15  -1   0  107.86   27.71   1
  15  -1   1  810.32   47.75   1
  15  -1   2  869.28   50.46   1
  15  -1   3  737.53   48.95   1
  15  -1   4   83.78   29.71   1
  15  -1   5  119.87   38.43   1
  15  -1   6  760.41   54.39   1
  15  -1   7  288.32   45.97   1
  15  -1   8  207.03   43.07   1
  15  -1   9  110.71   38.11   1
  15  -1  10  173.24   40.71   1
  15  -1  11  384.81   52.93   1
  15  -1  12   67.98   47.83   1
  15  -1 -25   40.40   40.00   1
  15  -1 -24  133.22   44.26   1
  15  -1 -23  139.23   40.56   1
  15  -1 -22  277.68   48.01   1
  15  -1 -21  100.50   42.09   1
  15  -1 -20  201.32   44.78   1
  15  -1 -19  223.01   43.75   1
  15  -1 -18   82.20   34.41   1
  15  -1 -17   60.90   34.41   1
  15  -1 -16   24.36   25.04   1
  15  -1 -15   36.57   32.34   1
  15  -1 -14  267.34   35.41   1
  15  -1 -13   64.98   28.40   1
  15  -1 -12  134.50   30.03   1
  15  -1 -11   45.19   27.69   1
  15  -1 -10 1257.39   62.98   1
  15  -1  -9  128.09   26.60   1
  15  -1  -8   12.29   23.51   1
  15  -1  -7 1154.18   47.19   1
  15  -1  -6  -17.00   23.25   1
  15  -1  -5 1399.32   57.39   1
  15  -1  -4  -10.46   23.46   1
  15  -1  -3  558.59   37.15   1
  15  -1  -2  664.20   40.63   1
  15  -1  -1  -10.60   23.97   1
  15  -3 -24  125.28   48.35   1
  15  -3 -23   34.73   37.82   1
  15  -3 -22  130.99   45.69   1
  15  -3 -21  216.00   50.46   1
  15  -3 -20  147.13   44.38   1
  15  -3 -19  429.67   52.51   1
  15  -3 -18   53.49   36.01   1
  15  -3 -17  443.91   47.51   1
  15  -3 -16 1044.23   59.58   1
  15  -3 -15  254.59   39.31   1
  15  -3 -14   15.43   26.97   1
  15  -3 -13   34.74   30.75   1
  15  -3 -12   12.90   23.75   1
  15  -3 -11   59.94   26.63   1
  15  -3 -10  311.75   36.23   1
  15  -3  -9  125.04   27.94   1
  15  -3  -8 1427.79   69.88   1
  15  -3  -7  173.52   32.29   1
  15  -3  -6 2583.61  106.88   1
  15  -3  -5 2032.10   88.44   1
  15  -3  -4 1689.37   71.93   1
  15  -3  -3  676.79   42.89   1
  15  -3  -2 1657.12   73.32   1
  15  -3  -1  281.25   35.00   1
  15  -5 -23  116.01   52.67   1
  15  -5 -22  -37.62   45.82   1
  15  -5 -21   57.48   40.68   1
  15  -5 -20  -32.79   34.24   1
  15  -5 -19  472.84   55.79   1
  15  -5 -18   84.90   41.53   1
  15  -5 -17  343.25   47.46   1
  15  -5 -16   58.59   35.69   1
  15  -5 -15  179.21   39.28   1
  15  -5 -14  -26.75   31.68   1
  15  -5 -13  155.77   32.61   1
  15  -5 -12 1916.33   93.07   1
  15  -5 -11  318.25   42.98   1
  15  -5 -10 3915.94  168.86   1
  15  -5  -9 2260.11   93.07   1
  15  -5  -8   -6.19   29.96   1
  15  -5  -7  620.91   45.07   1
  15  -5  -6   56.34   28.14   1
  15  -5  -5 1371.64   64.69   1
  15  -5  -4  447.82   42.27   1
  15  -5  -3  945.16   52.56   1
  15  -5  -2  175.15   37.09   1
  15  -5  -1 1004.62   56.97   1
  15  -7 -21  -46.15   42.98   1
  15  -7 -20  209.26   54.16   1
  15  -7 -19   18.86   35.98   1
  15  -7 -18   97.05   46.49   1
  15  -7 -17  -20.09   35.94   1
  15  -7 -16  132.89   41.09   1
  15  -7 -15   26.07   32.38   1
  15  -7 -14  991.36   66.02   1
  15  -7 -13  101.10   38.96   1
  15  -7 -12 1931.88   93.84   1
  15  -7 -11   78.54   33.93   1
  15  -7 -10 1219.03   67.99   1
  15  -7  -9 1220.15   64.98   1
  15  -7  -8 2268.82  104.01   1
  15  -7  -7  -22.94   33.10   1
  15  -7  -6 1736.42   77.94   1
  15  -7  -5  653.32   51.31   1
  15  -7  -4 1396.97   68.18   1
  15  -7  -3  367.76   45.29   1
  15  -7  -2  689.14   53.88   1
  15  -7  -1   19.30   31.00   1
  15  -9 -18   49.20   46.92   1
  15  -9 -17  242.59   55.68   1
  15  -9 -16  -37.88   42.22   1
  15  -9 -15  247.99   57.00   1
  15  -9 -14  -11.98   34.42   1
  15  -9 -13  150.34   43.35   1
  15  -9 -12  210.36   44.55   1
  15  -9 -11  436.38   53.93   1
  15  -9 -10   77.71   35.58   1
  15  -9  -9  662.10   61.20   1
  15  -9  -8  147.16   37.83   1
  15  -9  -7  971.43   65.99   1
  15  -9  -6  136.06   43.10   1
  15  -9  -5 1262.49   71.92   1
  15  -9  -4   92.52   42.17   1
  15  -9  -3  367.95   52.85   1
  15  -9  -2   22.99   39.27   1
  15  -9  -1  289.37   50.88   1
  15 -11 -12  125.74   55.23   1
  15 -11 -11   -0.96   42.24   1
  15 -11 -10  163.30   49.81   1
  15 -11  -9   74.37   42.34   1
  15 -11  -8  130.37   44.10   1
  15 -11  -7   -6.58   41.04   1
  15 -11  -6  190.09   49.26   1
  15 -11  -5   87.10   44.24   1
  15 -11  -4  181.82   51.39   1
  15 -11  -3   38.29   38.26   1
  15 -11  -2  -36.84   36.26   1
  15 -11  -1   26.13   33.30   1
  16   0  12   30.39   46.63   1
  16   0  11  -11.43   33.53   1
  16   0  10   29.59   33.74   1
  16   0   9  -16.91   32.36   1
  16   0   8   99.00   38.14   1
  16   0   7   38.13   37.07   1
  16   0   6  625.90   51.63   1
  16   0   5  -30.00   31.58   1
  16   0   4  533.42   47.14   1
  16   0   3  -10.19   30.60   1
  16   0   2   -8.49   28.76   1
  16   0   1  -15.43   31.15   1
  16   0   0    3.08   32.50   1
  16  -2  11   96.62   49.50   1
  16  -2  10   61.20   41.84   1
  16  -2   9   88.86   41.44   1
  16  -2   8   62.60   38.95   1
  16  -2   7  218.16   45.26   1
  16  -2   6   83.34   37.53   1
  16  -2   5  419.50   44.45   1
  16  -2   4  595.56   49.96   1
  16  -2   3  907.14   54.92   1
  16  -2   2 1313.64   66.73   1
  16  -2   1   74.76   27.83   1
  16  -2   0  194.70   33.52   1
  16  -4  11   12.21   48.02   1
  16  -4  10  146.53   50.68   1
  16  -4   9  153.59   45.99   1
  16  -4   8  273.97   46.75   1
  16  -4   7  114.15   41.22   1
  16  -4   6  322.95   47.53   1
  16  -4   5  164.48   41.15   1
  16  -4   4  430.99   47.29   1
  16  -4   3  106.94   37.69   1
  16  -4   2  229.96   40.30   1
  16  -4   1   -3.53   26.41   1
  16  -4   0  865.62   53.35   1
  16  -6   9  -48.42   38.91   1
  16  -6   8  213.58   51.75   1
  16  -6   7   97.92   46.28   1
  16  -6   6  305.39   51.17   1
  16  -6   5   51.14   41.49   1
  16  -6   4   -7.90   35.63   1
  16  -6   3  776.45   60.28   1
  16  -6   2   36.45   29.42   1
  16  -6   1   53.74   35.02   1
  16  -6   0   31.02   30.95   1
  16  -8   6   98.84   44.41   1
  16  -8   5  148.03   45.00   1
  16  -8   4   85.09   41.31   1
  16  -8   3  -42.33   33.51   1
  16  -8   2   58.97   40.17   1
  16  -8   1  -16.92   37.70   1
  16  -8   0   47.79   39.21   1
  16 -10   2  110.57   46.72   1
  16 -10   1   22.90   41.47   1
  16 -10   0   80.64   42.68   1
  16 -10  -1    7.17   40.49   1
  16 -10  -2  -10.50   41.53   1
  16 -10  -3   90.45   41.62   1
  16 -10  -4   17.08   43.01   1
  16 -10  -5    6.21   40.65   1
  16 -10  -6   82.24   46.61   1
  16 -10  -7  133.03   40.38   1
  16 -10  -8   39.57   40.23   1
  16 -10  -9   51.19   37.56   1
  16 -10 -10   58.66   38.39   1
  16 -10 -11  -17.87   37.56   1
  16 -10 -12   56.68   40.81   1
  16 -10 -13   -1.85   36.54   1
  16 -10 -14   80.89   44.14   1
  16 -10 -15   95.21   45.60   1
  16  -8  -1   15.94   31.57   1
  16  -8  -2   32.01   32.20   1
  16  -8  -3   15.34   29.66   1
  16  -8  -4   15.19   35.50   1
  16  -8  -5    6.72   36.17   1
  16  -8  -6   29.25   36.56   1
  16  -8  -7    1.59   32.87   1
  16  -8  -8    8.93   35.43   1
  16  -8  -9  -25.24   34.80   1
  16  -8 -10  212.49   40.26   1
  16  -8 -11   26.32   34.72   1
  16  -8 -12  420.76   53.47   1
  16  -8 -13   26.43   32.99   1
  16  -8 -14  115.02   39.85   1
  16  -8 -15   93.96   39.88   1
  16  -8 -16   21.22   39.16   1
  16  -8 -17   40.20   41.45   1
  16  -8 -18  201.79   51.07   1
  16  -8 -19  176.98   55.14   1
  16  -6  -1  129.61   38.51   1
  16  -6  -2   56.33   35.24   1
  16  -6  -3   71.59   36.64   1
  16  -6  -4   47.45   35.50   1
  16  -6  -5  467.24   48.18   1
  16  -6  -6  351.30   40.83   1
  16  -6  -7  660.25   49.14   1
  16  -6  -8  -20.15   34.31   1
  16  -6  -9  460.62   47.86   1
  16  -6 -10  101.93   36.24   1
  16  -6 -11    3.67   31.93   1
  16  -6 -12 1226.09   64.35   1
  16  -6 -13  225.47   47.01   1
  16  -6 -14  102.72   34.79   1
  16  -6 -15  646.53   52.89   1
  16  -6 -16  -20.40   34.54   1
  16  -6 -17  166.44   42.92   1
  16  -6 -18   31.71   36.87   1
  16  -6 -19  290.96   51.59   1
  16  -6 -20  150.49   51.23   1
  16  -6 -21  114.15   46.57   1
  16  -6 -22  423.47   69.48   1
  16  -4  -1   43.67   34.81   1
  16  -4  -2 3068.06  136.19   1
  16  -4  -3   30.22   29.11   1
  16  -4  -4  579.84   42.26   1
  16  -4  -5    2.97   22.27   1
  16  -4  -6  745.92   47.09   1
  16  -4  -7  962.71   50.81   1
  16  -4  -8 4843.85  188.85   1
  16  -4  -9   44.24   29.89   1
  16  -4 -10  455.64   42.42   1
  16  -4 -11  125.98   34.07   1
  16  -4 -12  713.74   50.56   1
  16  -4 -13  315.43   40.76   1
  16  -4 -14   39.60   30.13   1
  16  -4 -15  114.18   39.24   1
  16  -4 -16  127.15   41.53   1
  16  -4 -17  180.02   40.94   1
  16  -4 -18    5.16   33.29   1
  16  -4 -19  -35.07   40.48   1
  16  -4 -20  277.91   54.09   1
  16  -4 -21  168.02   46.95   1
  16  -4 -22   -5.70   36.96   1
  16  -4 -23  202.69   54.04   1
  16  -2  -1 1431.41   67.54   1
  16  -2  -2  952.18   50.67   1
  16  -2  -3  495.42   40.19   1
  16  -2  -4   96.54   29.69   1
  16  -2  -5 4048.07  163.05   1
  16  -2  -6 1408.11   68.80   1
  16  -2  -7 5238.42  191.92   1
  16  -2  -8   32.69   27.51   1
  16  -2  -9 3011.15  124.62   1
  16  -2 -10  130.67   31.44   1
  16  -2 -11 2584.12  111.54   1
  16  -2 -12  684.43   45.48   1
  16  -2 -13 1513.57   73.34   1
  16  -2 -14  -38.82   29.00   1
  16  -2 -15  619.74   48.64   1
  16  -2 -16   79.20   30.99   1
  16  -2 -17  117.82   37.86   1
  16  -2 -18  377.07   46.78   1
  16  -2 -19   14.00   35.07   1
  16  -2 -20  156.50   40.53   1
  16  -2 -21  152.34   42.29   1
  16  -2 -22   37.45   40.35   1
  16  -2 -23  112.03   40.68   1
  16  -2 -24   94.28   43.92   1
  16   0  -1   55.35   28.57   1
  16   0  -2 2271.49  100.12   1
  16   0  -3   -7.89   26.17   1
  16   0  -4 3729.81  142.91   1
  16   0  -5    9.23   23.82   1
  16   0  -6 1977.69   82.44   1
  16   0  -7   19.66   25.71   1
  16   0  -8 7934.68  326.44   1
  16   0  -9   27.12   23.56   1
  16   0 -10 4834.26  184.72   1
  16   0 -11  -35.86   27.35   1
  16   0 -12 3255.02  137.59   1
  16   0 -13   39.85   27.30   1
  16   0 -14  894.39   51.76   1
  16   0 -15   47.53   30.44   1
  16   0 -16  373.43   42.52   1
  16   0 -17   -2.77   25.18   1
  16   0 -18  252.11   39.96   1
  16   0 -19   -1.63   34.35   1
  16   0 -20   23.63   35.36   1
  16   0 -21   13.92   35.57   1
  16   0 -22  169.18   42.85   1
  16   0 -23    3.40   39.15   1
  16   0 -24   51.65   32.82   1
  16   0 -25  -65.87   35.90   1
  17  -9   0   64.55   40.73   1
  17  -9   1  139.43   43.97   1
  17  -9   2   52.75   37.88   1
  17  -9   3  210.87   49.57   1
  17  -9   4   28.81   37.18   1
  17  -7   0  241.38   44.74   1
  17  -7   1    1.71   39.29   1
  17  -7   2 1057.66   73.67   1
  17  -7   3   79.53   41.56   1
  17  -7   4   19.92   40.08   1
  17  -7   5   65.95   37.23   1
  17  -7   6  183.64   50.51   1
  17  -7   7   71.05   41.84   1
  17  -5   0  642.92   55.14   1
  17  -5   1   93.22   39.95   1
  17  -5   2   21.20   31.93   1
  17  -5   3  116.10   42.02   1
  17  -5   4   75.89   41.63   1
  17  -5   5  229.48   46.55   1
  17  -5   6   15.19   40.49   1
  17  -5   7  100.73   45.74   1
  17  -5   8   79.58   44.04   1
  17  -5   9  201.42   49.08   1
  17  -3   0  475.71   42.68   1
  17  -3   1  226.97   37.87   1
  17  -3   2  353.54   44.05   1
  17  -3   3   58.15   33.65   1
  17  -3   4  202.17   42.15   1
  17  -3   5   51.99   36.07   1
  17  -3   6  233.11   45.45   1
  17  -3   7   69.58   39.57   1
  17  -3   8  130.94   45.72   1
  17  -3   9  289.17   54.33   1
  17  -3  10   88.46   46.90   1
  17  -1   0  491.11   44.32   1
  17  -1   1  205.69   35.13   1
  17  -1   2   71.22   35.28   1
  17  -1   3  483.09   46.40   1
  17  -1   4  190.13   40.95   1
  17  -1   5  169.75   44.08   1
  17  -1   6  638.43   56.05   1
  17  -1   7  361.85   49.68   1
  17  -1   8  113.33   41.26   1
  17  -1   9   45.24   39.36   1
  17  -1  10   65.61   41.82   1
  17  -1  11  162.31   46.27   1
  17  -1 -25   65.12   39.03   1
  17  -1 -24  140.92   47.64   1
  17  -1 -23   50.12   43.51   1
  17  -1 -22  190.11   45.94   1
  17  -1 -21  171.62   43.67   1
  17  -1 -20  442.77   50.44   1
  17  -1 -19  409.96   50.22   1
  17  -1 -18 1014.19   62.04   1
  17  -1 -17  574.46   50.78   1
  17  -1 -16  923.42   58.29   1
  17  -1 -15  447.18   46.51   1
  17  -1 -14 2425.06  104.97   1
  17  -1 -13  240.58   37.71   1
  17  -1 -12 1063.36   57.87   1
  17  -1 -11 1251.62   56.84   1
  17  -1 -10  420.05   37.99   1
  17  -1  -9    4.83   26.88   1
  17  -1  -8   96.16   27.48   1
  17  -1  -7  473.38   39.74   1
  17  -1  -6  -33.73   26.39   1
  17  -1  -5  -12.09   26.81   1
  17  -1  -4  102.75   27.54   1
  17  -1  -3  665.69   43.72   1
  17  -1  -2  491.34   39.29   1
  17  -1  -1  125.59   35.28   1
  17  -3 -24  126.48   45.27   1
  17  -3 -23   41.02   47.22   1
  17  -3 -22  -16.57   41.87   1
  17  -3 -21  816.44   67.14   1
  17  -3 -20    8.88   33.39   1
  17  -3 -19  254.84   43.86   1
  17  -3 -18  163.60   44.82   1
  17  -3 -17  162.54   43.65   1
  17  -3 -16  353.12   46.47   1
  17  -3 -15  344.50   41.41   1
  17  -3 -14  209.60   37.13   1
  17  -3 -13  447.16   43.36   1
  17  -3 -12   -3.77   30.89   1
  17  -3 -11  -23.43   23.50   1
  17  -3 -10  241.20   35.41   1
  17  -3  -9    1.30   28.27   1
  17  -3  -8  245.72   37.39   1
  17  -3  -7 1392.66   74.46   1
  17  -3  -6  365.57   37.20   1
  17  -3  -5 1207.44   55.54   1
  17  -3  -4   12.83   32.95   1
  17  -3  -3 1402.44   64.04   1
  17  -3  -2   89.69   35.46   1
  17  -3  -1   44.93   32.29   1
  17  -5 -23   90.93   49.60   1
  17  -5 -22   81.95   46.92   1
  17  -5 -21   39.64   47.13   1
  17  -5 -20   50.50   44.06   1
  17  -5 -19  119.22   48.13   1
  17  -5 -18  381.35   52.53   1
  17  -5 -17   -0.57   39.39   1
  17  -5 -16  169.61   39.08   1
  17  -5 -15  606.51   54.31   1
  17  -5 -14   18.09   36.20   1
  17  -5 -13 1030.48   62.19   1
  17  -5 -12  776.25   55.99   1
  17  -5 -11 1063.60   60.52   1
  17  -5 -10  387.02   44.53   1
  17  -5  -9 1599.74   72.20   1
  17  -5  -8   -8.63   33.91   1
  17  -5  -7  985.72   55.40   1
  17  -5  -6   88.21   37.20   1
  17  -5  -5 1320.77   70.44   1
  17  -5  -4  808.17   53.58   1
  17  -5  -3 1191.08   61.54   1
  17  -5  -2   93.03   37.34   1
  17  -5  -1 1941.59   97.38   1
  17  -7 -21   16.82   43.85   1
  17  -7 -20  -41.56   40.24   1
  17  -7 -19   49.13   45.37   1
  17  -7 -18   -7.43   43.06   1
  17  -7 -17   -8.17   36.88   1
  17  -7 -16  -18.32   38.28   1
  17  -7 -15   15.99   37.90   1
  17  -7 -14  278.29   48.93   1
  17  -7 -13   -4.52   36.74   1
  17  -7 -12  635.39   57.35   1
  17  -7 -11    4.52   36.83   1
  17  -7 -10  464.63   50.09   1
  17  -7  -9   54.76   37.33   1
  17  -7  -8 1216.10   68.37   1
  17  -7  -7  111.63   41.27   1
  17  -7  -6 1225.54   68.19   1
  17  -7  -5  131.43   38.85   1
  17  -7  -4 1002.67   62.41   1
  17  -7  -3  -30.15   35.78   1
  17  -7  -2  632.97   52.66   1
  17  -7  -1   34.78   35.18   1
  17  -9 -17  100.14   47.60   1
  17  -9 -16   40.59   41.16   1
  17  -9 -15   49.22   38.50   1
  17  -9 -14  -10.22   38.56   1
  17  -9 -13    6.15   34.98   1
  17  -9 -12  -14.12   38.24   1
  17  -9 -11  203.40   48.41   1
  17  -9 -10   11.92   35.26   1
  17  -9  -9    8.28   37.26   1
  17  -9  -8  100.90   41.49   1
  17  -9  -7  166.66   46.62   1
  17  -9  -6   40.50   36.67   1
  17  -9  -5  539.13   59.22   1
  17  -9  -4   72.23   40.77   1
  17  -9  -3  392.49   56.87   1
  17  -9  -2  -25.92   35.95   1
  17  -9  -1  337.93   53.74   1
  17 -11 -10  137.27   48.64   1
  17 -11  -9   82.83   42.46   1
  17 -11  -8  115.56   50.96   1
  17 -11  -7   71.68   42.55   1
  17 -11  -6  134.00   49.89   1
  17 -11  -5  -26.92   41.70   1
  17 -11  -4  200.11   53.49   1
  18   0  10  145.59   47.32   1
  18   0   9   14.66   36.95   1
  18   0   8  335.08   52.49   1
  18   0   7   31.55   33.99   1
  18   0   6  963.13   65.99   1
  18   0   5    2.83   41.01   1
  18   0   4 2311.58   96.78   1
  18   0   3   15.79   36.53   1
  18   0   2 3017.21  131.10   1
  18   0   1  -12.98   39.22   1
  18   0   0 7207.56  270.79   1
  18  -2  10  -23.18   46.59   1
  18  -2   9  162.27   53.38   1
  18  -2   8  127.21   42.04   1
  18  -2   7  232.45   49.47   1
  18  -2   6   26.24   33.57   1
  18  -2   5  878.51   62.74   1
  18  -2   4   91.83   42.37   1
  18  -2   3 2566.51  108.95   1
  18  -2   2   26.28   32.26   1
  18  -2   1 1995.88   94.87   1
  18  -2   0  622.10   52.04   1
  18  -4   9   16.82   47.78   1
  18  -4   8  246.09   49.99   1
  18  -4   7   47.97   44.34   1
  18  -4   6  120.29   45.87   1
  18  -4   5   25.79   39.06   1
  18  -4   4  477.97   54.83   1
  18  -4   3  156.52   41.77   1
  18  -4   2  128.20   40.19   1
  18  -4   1   13.52   33.73   1
  18  -4   0  709.32   53.40   1
  18  -6   7   93.79   42.61   1
  18  -6   6  114.10   43.99   1
  18  -6   5  132.87   39.03   1
  18  -6   4   25.36   45.22   1
  18  -6   3  782.05   67.30   1
  18  -6   2   69.61   42.46   1
  18  -6   1  311.57   45.44   1
  18  -6   0   18.27   32.25   1
  18  -8   4  114.67   40.99   1
  18  -8   3   64.85   40.28   1
  18  -8   2   24.69   38.30   1
  18  -8   1   20.03   37.33   1
  18  -8   0  151.37   44.79   1
  18 -10  -1 -105.05   44.08   1
  18 -10  -2   65.53   44.05   1
  18 -10  -3  -16.38   46.60   1
  18 -10  -4   41.48   43.16   1
  18 -10  -5   34.18   44.59   1
  18 -10  -6   69.93   45.74   1
  18 -10  -7   67.37   41.91   1
  18 -10  -8   56.19   45.83   1
  18 -10  -9    0.37   41.69   1
  18 -10 -10  206.10   49.43   1
  18 -10 -11  133.05   48.26   1
  18 -10 -12   32.54   43.58   1
  18 -10 -13   59.99   48.66   1
  18 -10 -14   -3.79   46.21   1
  18  -8  -1   -4.46   38.63   1
  18  -8  -2  131.35   41.68   1
  18  -8  -3   -0.12   38.79   1
  18  -8  -4   59.15   41.15   1
  18  -8  -5  -11.83   37.44   1
  18  -8  -6   54.59   38.35   1
  18  -8  -7   -6.54   34.09   1
  18  -8  -8   46.40   37.43   1
  18  -8  -9   13.44   38.62   1
  18  -8 -10  378.01   50.71   1
  18  -8 -11  276.07   47.61   1
  18  -8 -12  179.58   42.88   1
  18  -8 -13  127.34   40.76   1
  18  -8 -14  284.82   51.87   1
  18  -8 -15  198.92   47.90   1
  18  -8 -16   32.70   38.86   1
  18  -8 -17  315.36   56.46   1
  18  -8 -18  -31.16   46.33   1
  18  -8 -19  205.22   54.26   1
  18  -6  -1  133.50   37.13   1
  18  -6  -2   -1.17   35.85   1
  18  -6  -3  209.31   42.49   1
  18  -6  -4   -4.29   35.82   1
  18  -6  -5  205.72   38.78   1
  18  -6  -6   14.88   29.00   1
  18  -6  -7  785.09   54.40   1
  18  -6  -8  175.63   40.04   1
  18  -6  -9  354.93   43.47   1
  18  -6 -10   95.35   39.44   1
  18  -6 -11  424.83   51.57   1
  18  -6 -12 1468.73   75.05   1
  18  -6 -13   55.14   37.95   1
  18  -6 -14  343.91   50.77   1
  18  -6 -15  446.16   53.54   1
  18  -6 -16   70.79   40.64   1
  18  -6 -17   97.15   44.25   1
  18  -6 -18  -13.73   32.19   1
  18  -6 -19  159.88   49.16   1
  18  -6 -20  130.89   48.45   1
  18  -6 -21   17.04   39.45   1
  18  -6 -22  367.96   63.63   1
  18  -4  -1   19.09   36.80   1
  18  -4  -2  261.58   40.01   1
  18  -4  -3  252.11   40.09   1
  18  -4  -4  870.98   55.62   1
  18  -4  -5  192.77   39.86   1
  18  -4  -6   67.78   36.54   1
  18  -4  -7  132.47   31.67   1
  18  -4  -8  954.11   57.76   1
  18  -4  -9   83.12   36.55   1
  18  -4 -10   29.69   30.52   1
  18  -4 -11 1556.53   70.52   1
  18  -4 -12  380.48   44.45   1
  18  -4 -13  664.69   53.51   1
  18  -4 -14  401.59   46.35   1
  18  -4 -15  371.49   47.89   1
  18  -4 -16   -1.76   36.28   1
  18  -4 -17  893.52   65.35   1
  18  -4 -18   11.84   40.29   1
  18  -4 -19  109.32   44.38   1
  18  -4 -20  197.07   49.69   1
  18  -4 -21   61.74   39.51   1
  18  -4 -22  161.25   41.99   1
  18  -4 -23  125.75   47.74   1
  18  -2  -1 2155.05   96.25   1
  18  -2  -2 2605.33  111.15   1
  18  -2  -3  210.59   34.76   1
  18  -2  -4 1806.87   84.96   1
  18  -2  -5  762.48   47.62   1
  18  -2  -6  143.90   30.58   1
  18  -2  -7 1228.74   56.02   1
  18  -2  -8  206.94   34.13   1
  18  -2  -9  432.88   39.71   1
  18  -2 -10  183.66   34.31   1
  18  -2 -11   41.93   31.16   1
  18  -2 -12   60.38   27.41   1
  18  -2 -13   58.15   27.81   1
  18  -2 -14   39.94   33.36   1
  18  -2 -15   -0.60   36.61   1
  18  -2 -16  648.46   52.29   1
  18  -2 -17  251.60   45.87   1
  18  -2 -18  837.35   60.33   1
  18  -2 -19   41.53   38.42   1
  18  -2 -20  -13.23   40.74   1
  18  -2 -21   90.17   43.50   1
  18  -2 -22   26.36   38.57   1
  18  -2 -23   -8.29   40.55   1
  18  -2 -24  123.45   47.20   1
  18   0  -1  -43.07   31.98   1
  18   0  -2 6618.84  249.96   1
  18   0  -3  -25.32   34.46   1
  18   0  -4 4895.52  185.12   1
  18   0  -5  -26.38   30.69   1
  18   0  -6 1125.90   54.41   1
  18   0  -7    9.37   24.62   1
  18   0  -8   44.58   28.24   1
  18   0  -9   36.74   25.97   1
  18   0 -10 1059.30   63.78   1
  18   0 -11   33.70   29.09   1
  18   0 -12  239.42   36.97   1
  18   0 -13   38.79   31.75   1
  18   0 -14  132.83   35.17   1
  18   0 -15   33.93   30.55   1
  18   0 -16  247.10   40.14   1
  18   0 -17   41.34   32.90   1
  18   0 -18   64.18   36.10   1
  18   0 -19  -24.04   34.59   1
  18   0 -20  105.56   40.40   1
  18   0 -21   58.33   33.93   1
  18   0 -22   32.06   37.40   1
  18   0 -23   34.46   39.03   1
  18   0 -24  -70.56   35.29   1
  19  -9   0  -43.21   43.61   1
  19  -9   1  158.63   46.88   1
  19  -7   0  360.31   55.57   1
  19  -7   1  -68.68   38.52   1
  19  -7   2  270.84   48.18   1
  19  -7   3   20.27   34.48   1
  19  -7   4  250.00   50.50   1
  19  -7   5   12.11   34.99   1
  19  -5   0   96.34   34.10   1
  19  -5   1  135.07   44.39   1
  19  -5   2   71.01   40.52   1
  19  -5   3  800.88   61.95   1
  19  -5   4    9.55   37.80   1
  19  -5   5  -54.89   41.08   1
  19  -5   6  123.54   41.59   1
  19  -5   7  175.06   47.73   1
  19  -3   0 1190.41   63.43   1
  19  -3   1  120.83   32.86   1
  19  -3   2  488.91   51.63   1
  19  -3   3   42.38   34.93   1
  19  -3   4   86.13   40.63   1
  19  -3   5   86.51   38.57   1
  19  -3   6   21.49   41.18   1
  19  -3   7   51.83   42.56   1
  19  -3   8  -10.85   41.40   1
  19  -1   0  410.48   45.66   1
  19  -1   1  595.54   52.73   1
  19  -1   2   26.97   37.61   1
  19  -1   3  139.08   41.23   1
  19  -1   4  164.47   44.63   1
  19  -1   5   37.26   43.36   1
  19  -1   6   19.85   33.41   1
  19  -1   7  -22.98   32.40   1
  19  -1   8   25.48   41.54   1
  19  -1   9    0.34   38.46   1
  19  -1 -24  -41.22   37.56   1
  19  -1 -23  -30.20   34.37   1
  19  -1 -22   92.63   39.10   1
  19  -1 -21  265.89   47.06   1
  19  -1 -20  104.97   43.46   1
  19  -1 -19  151.16   43.32   1
  19  -1 -18  318.87   48.85   1
  19  -1 -17 1251.88   70.16   1
  19  -1 -16  292.87   46.03   1
  19  -1 -15  740.91   55.73   1
  19  -1 -14 2659.22  110.06   1
  19  -1 -13  910.77   56.09   1
  19  -1 -12 1262.19   62.61   1
  19  -1 -11 1981.65   89.58   1
  19  -1 -10 1494.22   66.08   1
  19  -1  -9  413.18   42.52   1
  19  -1  -8  827.54   52.89   1
  19  -1  -7 1427.03   69.24   1
  19  -1  -6  398.04   42.97   1
  19  -1  -5  118.62   36.78   1
  19  -1  -4 3019.43  123.72   1
  19  -1  -3  354.20   43.55   1
  19  -1  -2 1514.03   67.40   1
  19  -1  -1  412.08   47.76   1
  19  -3 -24  201.48   53.21   1
  19  -3 -23   19.72   47.42   1
  19  -3 -22  124.58   49.78   1
  19  -3 -21  323.12   59.49   1
  19  -3 -20  132.36   45.50   1
  19  -3 -19  132.73   44.59   1
  19  -3 -18 1240.88   74.45   1
  19  -3 -17   29.13   40.66   1
  19  -3 -16  662.40   59.09   1
  19  -3 -15 1217.76   68.78   1
  19  -3 -14 1015.90   63.96   1
  19  -3 -13 2991.86  122.38   1
  19  -3 -12  346.86   43.68   1
  19  -3 -11  728.60   53.14   1
  19  -3 -10  279.43   40.92   1
  19  -3  -9 2477.37  116.26   1
  19  -3  -8   79.66   35.50   1
  19  -3  -7  492.57   45.01   1
  19  -3  -6   98.69   34.25   1
  19  -3  -5  921.77   56.41   1
  19  -3  -4   86.58   37.13   1
  19  -3  -3  143.42   38.16   1
  19  -3  -2   43.14   29.04   1
  19  -3  -1  270.99   43.89   1
  19  -5 -22   -4.37   47.64   1
  19  -5 -21   94.39   49.97   1
  19  -5 -20   98.59   46.98   1
  19  -5 -19  103.86   46.35   1
  19  -5 -18  379.74   54.20   1
  19  -5 -17   30.14   40.65   1
  19  -5 -16  808.77   63.70   1
  19  -5 -15  388.98   49.67   1
  19  -5 -14  474.88   52.11   1
  19  -5 -13  267.95   38.98   1
  19  -5 -12  136.69   39.75   1
  19  -5 -11  113.99   36.80   1
  19  -5 -10  597.46   50.77   1
  19  -5  -9   36.29   35.61   1
  19  -5  -8 1337.78   67.70   1
  19  -5  -7  108.75   38.89   1
  19  -5  -6  127.50   34.68   1
  19  -5  -5  260.48   42.61   1
  19  -5  -4   93.63   38.43   1
  19  -5  -3 1085.89   65.96   1
  19  -5  -2   82.87   37.39   1
  19  -5  -1  989.71   63.91   1
  19  -7 -20   36.69   46.47   1
  19  -7 -19   47.29   41.34   1
  19  -7 -18    6.14   38.46   1
  19  -7 -17  -15.89   37.43   1
  19  -7 -16  -24.38   35.21   1
  19  -7 -15   90.30   34.14   1
  19  -7 -14   59.80   37.00   1
  19  -7 -13   62.80   37.80   1
  19  -7 -12  -19.49   36.43   1
  19  -7 -11   26.80   33.39   1
  19  -7 -10  -29.92   37.66   1
  19  -7  -9  350.34   50.69   1
  19  -7  -8   51.86   34.90   1
  19  -7  -7  127.42   35.53   1
  19  -7  -6   26.83   38.15   1
  19  -7  -5    6.76   31.22   1
  19  -7  -4  288.41   45.69   1
  19  -7  -3  109.53   40.60   1
  19  -7  -2  237.99   46.56   1
  19  -7  -1   17.04   41.32   1
  19  -9 -16   41.98   41.98   1
  19  -9 -15  -14.32   40.51   1
  19  -9 -14    7.29   41.00   1
  19  -9 -13  -31.77   40.45   1
  19  -9 -12  -34.48   34.71   1
  19  -9 -11   46.56   42.40   1
  19  -9 -10   13.77   40.62   1
  19  -9  -9   37.87   33.27   1
  19  -9  -8  -55.43   36.62   1
  19  -9  -7    2.71   39.48   1
  19  -9  -6  172.12   44.03   1
  19  -9  -5   96.38   45.94   1
  19  -9  -4  -28.63   37.59   1
  19  -9  -3  300.38   53.75   1
  19  -9  -2   74.36   45.27   1
  19  -9  -1   69.43   46.13   1
  20   0   8   54.42   46.19   1
  20   0   7   48.14   41.38   1
  20   0   6  395.15   52.68   1
  20   0   5   30.13   30.36   1
  20   0   4  498.64   52.50   1
  20   0   3  -20.52   40.20   1
  20   0   2  -39.19   37.85   1
  20   0   1   38.37   36.93   1
  20   0   0 1194.71   65.91   1
  20  -2   8   41.42   49.23   1
  20  -2   7  178.88   50.42   1
  20  -2   6  116.25   43.64   1
  20  -2   5  206.15   53.18   1
  20  -2   4   33.84   37.07   1
  20  -2   3   77.86   42.22   1
  20  -2   2   62.85   36.06   1
  20  -2   1  527.19   50.56   1
  20  -2   0  108.73   39.34   1
  20  -4   7   38.24   45.67   1
  20  -4   6   89.08   45.78   1
  20  -4   5   22.93   40.20   1
  20  -4   4  138.70   45.03   1
  20  -4   3   60.11   38.60   1
  20  -4   2  109.09   42.73   1
  20  -4   1   14.85   33.04   1
  20  -4   0   85.46   37.73   1
  20  -6   5   17.55   45.01   1
  20  -6   4  -24.73   41.29   1
  20  -6   3   76.42   44.25   1
  20  -6   2   40.75   39.02   1
  20  -6   1  223.34   47.67   1
  20  -6   0   34.72   39.06   1
  20  -8   2  -17.15   38.18   1
  20  -8   1  106.42   41.36   1
  20  -8   0   67.92   44.80   1
  20 -10  -6  146.12   46.72   1
  20 -10  -7  114.39   48.21   1
  20 -10  -8  111.70   48.87   1
  20 -10  -9   76.33   46.83   1
  20 -10 -10   57.42   47.96   1
  20 -10 -11  187.64   46.85   1
  20  -8  -1   77.91   42.37   1
  20  -8  -2  144.48   44.50   1
  20  -8  -3  241.20   50.83   1
  20  -8  -4  351.91   54.28   1
  20  -8  -5  103.72   43.07   1
  20  -8  -6  295.00   49.33   1
  20  -8  -7  113.97   42.54   1
  20  -8  -8  283.90   49.84   1
  20  -8  -9   63.61   44.80   1
  20  -8 -10  412.22   57.75   1
  20  -8 -11  239.19   51.12   1
  20  -8 -12   34.31   41.09   1
  20  -8 -13   -2.08   35.28   1
  20  -8 -14  253.86   50.75   1
  20  -8 -15  109.63   47.37   1
  20  -8 -16   -5.70   42.98   1
  20  -8 -17  216.67   49.93   1
  20  -8 -18   41.65   39.08   1
  20  -6  -1   60.49   41.08   1
  20  -6  -2  100.79   42.31   1
  20  -6  -3  360.91   53.52   1
  20  -6  -4  628.12   58.96   1
  20  -6  -5   50.54   41.97   1
  20  -6  -6  265.06   45.06   1
  20  -6  -7  627.29   59.94   1
  20  -6  -8  221.30   45.44   1
  20  -6  -9  261.28   40.39   1
  20  -6 -10  289.37   45.22   1
  20  -6 -11  192.78   42.95   1
  20  -6 -12  319.64   45.75   1
  20  -6 -13  -37.14   33.57   1
  20  -6 -14  115.53   39.42   1
  20  -6 -15  145.96   42.96   1
  20  -6 -16    4.90   37.71   1
  20  -6 -17   67.38   44.40   1
  20  -6 -18   48.62   39.44   1
  20  -6 -19   96.55   44.80   1
  20  -6 -20   41.82   46.29   1
  20  -6 -21  117.00   41.95   1
  20  -4  -1  265.14   46.82   1
  20  -4  -2  648.38   55.63   1
  20  -4  -3  142.26   41.80   1
  20  -4  -4 1409.05   73.65   1
  20  -4  -5 1070.80   62.82   1
  20  -4  -6  139.89   36.35   1
  20  -4  -7   15.29   33.97   1
  20  -4  -8   90.58   37.54   1
  20  -4  -9   25.37   34.97   1
  20  -4 -10   59.56   35.37   1
  20  -4 -11  275.58   41.96   1
  20  -4 -12   26.76   30.35   1
  20  -4 -13  373.60   46.00   1
  20  -4 -14  583.93   54.55   1
  20  -4 -15   55.81   34.71   1
  20  -4 -16  232.39   46.58   1
  20  -4 -17  162.38   45.83   1
  20  -4 -18  359.05   48.12   1
  20  -4 -19   54.96   42.64   1
  20  -4 -20  265.93   50.19   1
  20  -4 -21   18.16   46.99   1
  20  -4 -22  325.68   54.26   1
  20  -4 -23  -69.20   38.63   1
  20  -2  -1  357.62   44.37   1
  20  -2  -2  -29.91   29.63   1
  20  -2  -3  904.60   58.12   1
  20  -2  -4   87.43   35.49   1
  20  -2  -5   29.95   33.08   1
  20  -2  -6  665.85   53.63   1
  20  -2  -7  802.82   55.39   1
  20  -2  -8  593.86   48.65   1
  20  -2  -9  202.47   37.21   1
  20  -2 -10  277.93   41.10   1
  20  -2 -11   53.34   29.26   1
  20  -2 -12   80.35   31.54   1
  20  -2 -13   33.75   32.59   1
  20  -2 -14   96.62   35.63   1
  20  -2 -15  276.64   45.16   1
  20  -2 -16  421.27   49.01   1
  20  -2 -17  514.26   54.30   1
  20  -2 -18  117.32   44.32   1
  20  -2 -19  591.86   55.43   1
  20  -2 -20   19.15   41.23   1
  20  -2 -21  564.11   61.92   1
  20  -2 -22   43.75   39.08   1
  20  -2 -23  226.44   46.79   1
  20  -2 -24  -11.62   40.49   1
  20   0  -1   11.70   32.78   1
  20   0  -2 1439.42   70.42   1
  20   0  -3   11.74   35.56   1
  20   0  -4  834.73   57.24   1
  20   0  -5    6.91   32.93   1
  20   0  -6  148.40   38.28   1
  20   0  -7  -76.43   20.50   1
  20   0  -8  202.17   37.86   1
  20   0  -9    1.64   30.63   1
  20   0 -10  108.42   33.00   1
  20   0 -11  -23.02   31.53   1
  20   0 -12   28.54   28.06   1
  20   0 -13   20.42   28.49   1
  20   0 -14  103.81   36.20   1
  20   0 -15   -0.51   34.22   1
  20   0 -16  242.18   39.70   1
  20   0 -17    9.07   34.36   1
  20   0 -18  458.32   51.32   1
  20   0 -19   25.88   34.30   1
  20   0 -20  630.75   56.87   1
  20   0 -21  -52.32   29.18   1
  20   0 -22  141.26   44.55   1
  20   0 -23  -26.47   32.03   1
  20   0 -24  149.54   50.95   1
  21  -7   0   51.46   41.73   1
  21  -7   1  152.86   44.87   1
  21  -7   2   30.44   42.02   1
  21  -5   0  225.23   48.29   1
  21  -5   1   -0.57   40.74   1
  21  -5   2  247.25   52.00   1
  21  -5   3   95.71   44.93   1
  21  -5   4   78.28   39.16   1
  21  -5   5   21.04   40.79   1
  21  -3   0  472.03   51.49   1
  21  -3   1   16.32   37.16   1
  21  -3   2   20.43   38.35   1
  21  -3   3  328.37   50.07   1
  21  -3   4  141.71   46.14   1
  21  -3   5  272.59   49.88   1
  21  -3   6   -1.57   44.06   1
  21  -1   0  143.41   40.59   1
  21  -1   1  266.59   48.74   1
  21  -1   2  143.57   39.73   1
  21  -1   3    5.26   39.14   1
  21  -1   4   66.76   45.64   1
  21  -1   5  245.05   51.52   1
  21  -1   6   94.77   43.51   1
  21  -1   7   69.31   42.17   1
  21  -1 -24  -31.57   42.25   1
  21  -1 -23   57.58   42.71   1
  21  -1 -22   -5.03   40.93   1
  21  -1 -21  133.05   43.04   1
  21  -1 -20   54.41   42.85   1
  21  -1 -19  137.10   40.67   1
  21  -1 -18   52.73   35.09   1
  21  -1 -17   96.27   41.89   1
  21  -1 -16    2.58   35.47   1
  21  -1 -15   62.74   32.02   1
  21  -1 -14  138.60   39.32   1
  21  -1 -13  365.04   43.59   1
  21  -1 -12  459.81   45.26   1
  21  -1 -11  421.70   43.40   1
  21  -1 -10  335.46   42.39   1
  21  -1  -9 1306.37   71.15   1
  21  -1  -8  417.17   49.16   1
  21  -1  -7 3198.45  150.11   1
  21  -1  -6  344.67   44.31   1
  21  -1  -5  545.54   52.01   1
  21  -1  -4 1567.50   71.75   1
  21  -1  -3  601.79   57.59   1
  21  -1  -2  536.55   53.58   1
  21  -1  -1  432.63   52.41   1
  21  -3 -23   64.18   47.59   1
  21  -3 -22  185.79   51.02   1
  21  -3 -21   82.71   45.94   1
  21  -3 -20  283.92   51.55   1
  21  -3 -19    1.10   39.96   1
  21  -3 -18  634.49   61.00   1
  21  -3 -17  -18.68   38.04   1
  21  -3 -16  153.34   40.06   1
  21  -3 -15  324.34   46.48   1
  21  -3 -14  303.47   44.57   1
  21  -3 -13  382.82   48.55   1
  21  -3 -12  191.80   42.78   1
  21  -3 -11  443.84   47.40   1
  21  -3 -10  939.80   62.87   1
  21  -3  -9 1765.02   91.26   1
  21  -3  -8 1991.85   99.06   1
  21  -3  -7 1814.98   83.00   1
  21  -3  -6 1615.97   79.58   1
  21  -3  -5 1064.70   64.88   1
  21  -3  -4  426.23   47.59   1
  21  -3  -3 1390.31   72.78   1
  21  -3  -2  338.94   46.47   1
  21  -3  -1  323.74   48.32   1
  21  -5 -22   94.81   46.23   1
  21  -5 -21  264.04   59.59   1
  21  -5 -20  104.00   49.10   1
  21  -5 -19  -26.47   44.15   1
  21  -5 -18   39.83   40.75   1
  21  -5 -17  128.87   45.21   1
  21  -5 -16  295.06   50.66   1
  21  -5 -15  138.74   42.46   1
  21  -5 -14  109.90   41.87   1
  21  -5 -13  135.14   39.66   1
  21  -5 -12  195.65   44.39   1
  21  -5 -11  128.26   43.38   1
  21  -5 -10  795.95   64.39   1
  21  -5  -9   32.09   40.14   1
  21  -5  -8 1670.57   79.13   1
  21  -5  -7   59.90   40.44   1
  21  -5  -6  355.76   49.92   1
  21  -5  -5  104.28   44.10   1
  21  -5  -4  421.64   50.84   1
  21  -5  -3  116.65   46.01   1
  21  -5  -2  156.23   47.28   1
  21  -5  -1  -13.32   33.60   1
  21  -7 -19   17.75   45.52   1
  21  -7 -18  169.67   48.50   1
  21  -7 -17   53.31   41.56   1
  21  -7 -16   59.39   47.89   1
  21  -7 -15    0.55   38.04   1
  21  -7 -14    8.48   39.82   1
  21  -7 -13  145.44   42.11   1
  21  -7 -12   64.24   36.63   1
  21  -7 -11   40.29   39.20   1
  21  -7 -10  169.94   44.23   1
  21  -7  -9  334.38   50.70   1
  21  -7  -8   48.17   35.42   1
  21  -7  -7   39.88   41.35   1
  21  -7  -6  -21.50   30.74   1
  21  -7  -5  119.71   42.38   1
  21  -7  -4   51.43   35.57   1
  21  -7  -3  -17.79   38.71   1
  21  -7  -2   -6.58   35.27   1
  21  -7  -1  -32.39   36.39   1
  21  -9 -14   59.62   40.68   1
  21  -9 -13  122.63   52.32   1
  21  -9 -12   89.13   48.78   1
  21  -9 -11   39.07   34.43   1
  21  -9 -10   -0.35   37.22   1
  21  -9  -9    4.40   35.71   1
  21  -9  -8    0.34   39.65   1
  21  -9  -7  -18.12   34.24   1
  21  -9  -6   52.75   41.16   1
  21  -9  -5  -11.89   37.97   1
  21  -9  -4   43.86   39.75   1
  21  -9  -3   25.00   41.84   1
  22   0   6  -15.16   39.23   1
  22   0   5  -13.72   35.49   1
  22   0   4   85.95   39.65   1
  22   0   3   11.20   32.25   1
  22   0   2   32.77   39.40   1
  22   0   1  -27.91   30.69   1
  22   0   0   11.17   36.15   1
  22  -2   5   19.11   47.01   1
  22  -2   4   65.71   42.88   1
  22  -2   3  150.26   41.14   1
  22  -2   2   68.18   36.32   1
  22  -2   1   71.32   38.46   1
  22  -2   0  344.81   50.48   1
  22  -4   4   91.39   43.04   1
  22  -4   3    8.01   40.36   1
  22  -4   2   91.59   45.01   1
  22  -4   1   51.90   41.61   1
  22  -4   0    2.98   29.64   1
  22  -6   2   24.77   33.73   1
  22  -6   1  137.52   47.28   1
  22  -6   0  -41.20   40.56   1
  22  -8  -2   27.71   47.52   1
  22  -8  -3    7.34   45.55   1
  22  -8  -4   35.79   44.44   1
  22  -8  -5   72.08   44.47   1
  22  -8  -6  125.83   42.63   1
  22  -8  -7  -38.68   30.15   1
  22  -8  -8   39.60   35.12   1
  22  -8  -9   30.40   40.87   1
  22  -8 -10  105.30   40.71   1
  22  -8 -11  -63.66   42.74   1
  22  -8 -12   26.17   40.73   1
  22  -8 -13   24.64   37.23   1
  22  -8 -14  -26.22   41.72   1
  22  -8 -15   11.62   43.43   1
  22  -8 -16   77.98   41.36   1
  22  -6  -1   10.47   36.94   1
  22  -6  -2   47.06   39.91   1
  22  -6  -3    7.59   35.54   1
  22  -6  -4  175.06   38.85   1
  22  -6  -5   53.15   35.82   1
  22  -6  -6   73.66   41.61   1
  22  -6  -7  130.15   43.12   1
  22  -6  -8   43.58   37.15   1
  22  -6  -9  574.48   58.75   1
  22  -6 -10   67.74   38.90   1
  22  -6 -11  303.25   49.98   1
  22  -6 -12  -22.50   36.22   1
  22  -6 -13  195.85   44.83   1
  22  -6 -14   58.62   40.40   1
  22  -6 -15  104.12   46.77   1
  22  -6 -16  101.37   40.48   1
  22  -6 -17  128.40   43.48   1
  22  -6 -18   38.92   37.74   1
  22  -6 -19    2.77   46.06   1
  22  -6 -20   74.61   50.84   1
  22  -4  -1   66.70   38.65   1
  22  -4  -2  161.66   41.25   1
  22  -4  -3   23.71   42.00   1
  22  -4  -4  302.44   48.72   1
  22  -4  -5  152.36   43.33   1
  22  -4  -6  508.31   55.42   1
  22  -4  -7  158.19   37.64   1
  22  -4  -8  462.75   50.70   1
  22  -4  -9   52.12   38.66   1
  22  -4 -10  961.58   64.68   1
  22  -4 -11  -10.40   31.43   1
  22  -4 -12  347.99   50.52   1
  22  -4 -13  157.11   44.80   1
  22  -4 -14  956.80   72.54   1
  22  -4 -15  200.75   44.31   1
  22  -4 -16  509.12   60.29   1
  22  -4 -17   22.57   43.66   1
  22  -4 -18  147.98   47.93   1
  22  -4 -19   14.78   38.85   1
  22  -4 -20  -72.40   37.64   1
  22  -4 -21  169.58   48.34   1
  22  -4 -22   20.61   50.97   1
  22  -2  -1    8.31   36.96   1
  22  -2  -2   58.61   35.46   1
  22  -2  -3   78.14   36.27   1
  22  -2  -4   -1.81   35.90   1
  22  -2  -5  -13.29   31.38   1
  22  -2  -6  528.32   53.14   1
  22  -2  -7  551.13   54.37   1
  22  -2  -8  725.27   59.20   1
  22  -2  -9 1373.34   72.01   1
  22  -2 -10  101.17   42.74   1
  22  -2 -11  622.95   53.75   1
  22  -2 -12   48.99   37.44   1
  22  -2 -13  953.40   62.64   1
  22  -2 -14  406.53   50.19   1
  22  -2 -15  564.95   53.72   1
  22  -2 -16   -7.66   38.24   1
  22  -2 -17  911.81   66.92   1
  22  -2 -18   -8.57   34.01   1
  22  -2 -19  484.98   58.34   1
  22  -2 -20    6.89   40.53   1
  22  -2 -21  507.81   61.80   1
  22  -2 -22  225.29   51.72   1
  22  -2 -23  184.03   54.10   1
  22   0  -1   -3.15   34.80   1
  22   0  -2  235.82   43.52   1
  22   0  -3   35.98   36.97   1
  22   0  -4  354.10   46.35   1
  22   0  -5   13.11   35.94   1
  22   0  -6  174.85   41.50   1
  22   0  -7   -3.31   31.82   1
  22   0  -8  -13.33   36.43   1
  22   0  -9  -45.16   31.48   1
  22   0 -10  200.52   38.18   1
  22   0 -11   46.77   34.02   1
  22   0 -12 1608.16   80.58   1
  22   0 -13  -78.56   40.31   1
  22   0 -14 2123.48   88.87   1
  22   0 -15   -1.67   37.08   1
  22   0 -16  785.05   60.53   1
  22   0 -17   40.20   33.13   1
  22   0 -18  373.86   47.99   1
  22   0 -19   20.23   35.77   1
  22   0 -20 1434.75   81.08   1
  22   0 -21    9.50   36.66   1
  22   0 -22  124.49   51.41   1
  22   0 -23   -3.48   42.74   1
  23  -5   0  175.81   50.58   1
  23  -5   1  162.90   47.12   1
  23  -5   2  198.38   48.82   1
  23  -3   0   72.99   35.84   1
  23  -3   1   24.97   33.39   1
  23  -3   2   61.36   44.59   1
  23  -3   3  110.98   48.82   1
  23  -3   4   43.05   46.35   1
  23  -1   0  128.37   43.28   1
  23  -1   1  135.40   43.25   1
  23  -1   2   38.57   36.87   1
  23  -1   3   49.73   43.16   1
  23  -1   4   28.48   44.75   1
  23  -1 -23   51.25   44.15   1
  23  -1 -22  224.74   47.72   1
  23  -1 -21   70.97   40.85   1
  23  -1 -20  103.80   47.28   1
  23  -1 -19  136.43   47.26   1
  23  -1 -18   39.38   39.34   1
  23  -1 -17  -26.53   34.86   1
  23  -1 -16  114.77   35.42   1
  23  -1 -15   22.93   37.27   1
  23  -1 -14   68.04   36.88   1
  23  -1 -13  111.97   40.81   1
  23  -1 -12  116.90   41.98   1
  23  -1 -11  -16.11   36.88   1
  23  -1 -10  -45.36   36.33   1
  23  -1  -9  369.53   50.88   1
  23  -1  -8   -5.72   38.19   1
  23  -1  -7  111.13   43.26   1
  23  -1  -6  107.58   41.20   1
  23  -1  -5   54.20   40.39   1
  23  -1  -4  164.94   44.51   1
  23  -1  -3   93.58   38.83   1
  23  -1  -2  471.10   52.91   1
  23  -1  -1  233.85   47.06   1
  23  -3 -22   -9.03   38.96   1
  23  -3 -21   38.62   37.16   1
  23  -3 -20   34.92   43.38   1
  23  -3 -19   75.83   38.34   1
  23  -3 -18   76.04   43.92   1
  23  -3 -17   17.78   39.58   1
  23  -3 -16  155.34   43.86   1
  23  -3 -15   28.00   41.61   1
  23  -3 -14   64.44   41.89   1
  23  -3 -13  281.54   46.64   1
  23  -3 -12  220.29   46.28   1
  23  -3 -11   38.27   40.50   1
  23  -3 -10  185.71   45.14   1
  23  -3  -9    7.04   33.08   1
  23  -3  -8  361.19   49.68   1
  23  -3  -7   11.36   38.38   1
  23  -3  -6  168.80   41.62   1
  23  -3  -5   24.49   38.40   1
  23  -3  -4   24.09   31.74   1
  23  -3  -3  424.09   53.80   1
  23  -3  -2  103.03   35.91   1
  23  -3  -1   34.90   36.19   1
  23  -5 -20   27.73   46.14   1
  23  -5 -19   -9.81   45.59   1
  23  -5 -18   15.27   41.55   1
  23  -5 -17  358.08   51.79   1
  23  -5 -16  -27.29   42.18   1
  23  -5 -15  595.25   62.67   1
  23  -5 -14  -22.46   40.76   1
  23  -5 -13  556.44   62.10   1
  23  -5 -12   61.48   41.31   1
  23  -5 -11  547.19   59.88   1
  23  -5 -10   15.60   38.38   1
  23  -5  -9   66.54   39.74   1
  23  -5  -8   25.71   37.47   1
  23  -5  -7  195.02   45.05   1
  23  -5  -6   17.45   37.95   1
  23  -5  -5  173.55   45.11   1
  23  -5  -4   18.05   38.41   1
  23  -5  -3   -9.01   40.10   1
  23  -5  -2   97.29   38.00   1
  23  -5  -1   67.85   39.72   1
  23  -7 -17   29.22   39.73   1
  23  -7 -16  217.73   53.04   1
  23  -7 -15   59.80   40.28   1
  23  -7 -14  133.87   36.72   1
  23  -7 -13  103.81   42.74   1
  23  -7 -12  302.21   49.56   1
  23  -7 -11    1.42   36.46   1
  23  -7 -10  219.50   54.78   1
  23  -7  -9  -43.92   33.33   1
  23  -7  -8   18.88   36.64   1
  23  -7  -7  -47.10   38.24   1
  23  -7  -6   35.75   40.48   1
  23  -7  -5   63.74   34.18   1
  23  -7  -4   78.07   39.57   1
  23  -7  -3   41.88   37.85   1
  23  -7  -2   69.22   36.44   1
  23  -7  -1   23.70   39.47   1
  24   0   3   56.77   33.26   1
  24   0   2   21.40   32.52   1
  24   0   1   -5.71   31.26   1
  24   0   0   92.21   37.21   1
  24  -2   3   47.02   40.97   1
  24  -2   2   57.08   39.21   1
  24  -2   1  -35.78   35.99   1
  24  -2   0   56.13   43.89   1
  24  -4   1  164.81   49.12   1
  24  -4   0   38.99   41.06   1
  24  -8  -7  -62.46   36.20   1
  24  -8  -8  -22.94   38.31   1
  24  -8  -9    7.84   38.73   1
  24  -8 -10  -21.86   39.00   1
  24  -8 -11  -21.30   43.12   1
  24  -8 -12  -11.39   42.87   1
  24  -6  -1  201.98   45.75   1
  24  -6  -2   -5.03   38.09   1
  24  -6  -3   56.81   44.54   1
  24  -6  -4  -23.36   40.59   1
  24  -6  -5   56.60   40.02   1
  24  -6  -6  -34.05   39.64   1
  24  -6  -7   59.93   40.61   1
  24  -6  -8   93.48   42.16   1
  24  -6  -9  183.05   48.56   1
  24  -6 -10   -2.87   36.75   1
  24  -6 -11   92.42   41.88   1
  24  -6 -12   16.31   37.49   1
  24  -6 -13   20.85   41.33   1
  24  -6 -14    8.05   39.91   1
  24  -6 -15   76.08   35.79   1
  24  -6 -16  -29.88   41.06   1
  24  -6 -17   91.86   43.79   1
  24  -6 -18   -5.71   44.73   1
  24  -4  -1  -17.12   34.91   1
  24  -4  -2   84.44   36.33   1
  24  -4  -3   -7.49   38.62   1
  24  -4  -4   74.28   42.75   1
  24  -4  -5  -13.40   38.88   1
  24  -4  -6  328.73   50.33   1
  24  -4  -7  -15.85   36.56   1
  24  -4  -8  144.55   41.89   1
  24  -4  -9  124.09   41.40   1
  24  -4 -10  128.68   40.39   1
  24  -4 -11  -13.13   37.25   1
  24  -4 -12   35.98   39.42   1
  24  -4 -13    0.90   41.89   1
  24  -4 -14  296.95   54.15   1
  24  -4 -15  -37.00   35.12   1
  24  -4 -16  642.16   61.32   1
  24  -4 -17   -6.59   41.31   1
  24  -4 -18  104.03   46.23   1
  24  -4 -19   -9.26   35.29   1
  24  -4 -20   73.90   41.31   1
  24  -4 -21  -55.10   33.12   1
  24  -2  -1  143.34   42.71   1
  24  -2  -2   16.26   38.32   1
  24  -2  -3  264.77   45.36   1
  24  -2  -4  150.17   43.58   1
  24  -2  -5  307.95   46.17   1
  24  -2  -6  107.00   36.84   1
  24  -2  -7  161.85   44.86   1
  24  -2  -8   23.54   38.47   1
  24  -2  -9  977.65   67.39   1
  24  -2 -10   -5.90   41.01   1
  24  -2 -11  418.27   55.46   1
  24  -2 -12   64.32   38.13   1
  24  -2 -13  628.30   58.99   1
  24  -2 -14  259.11   52.12   1
  24  -2 -15  451.34   51.21   1
  24  -2 -16   25.87   36.25   1
  24  -2 -17  357.59   50.94   1
  24  -2 -18  112.01   44.88   1
  24  -2 -19  252.87   52.61   1
  24  -2 -20   63.67   41.12   1
  24  -2 -21  142.99   50.13   1
  24  -2 -22   98.43   43.46   1
  24   0  -1  -35.98   34.92   1
  24   0  -2  339.34   51.06   1
  24   0  -3   20.42   39.00   1
  24   0  -4  204.18   45.62   1
  24   0  -5   44.75   41.86   1
  24   0  -6  445.29   54.19   1
  24   0  -7   35.55   40.18   1
  24   0  -8 1006.95   70.91   1
  24   0  -9   51.87   40.37   1
  24   0 -10  869.37   66.20   1
  24   0 -11    4.89   38.49   1
  24   0 -12 1737.29   91.36   1
  24   0 -13    5.54   43.22   1
  24   0 -14 1915.47   99.78   1
  24   0 -15  -13.40   38.81   1
  24   0 -16  542.71   55.71   1
  24   0 -17   40.15   38.09   1
  24   0 -18   28.08   38.38   1
  24   0 -19   61.31   38.06   1
  24   0 -20  437.32   57.46   1
  24   0 -21   49.40   42.69   1
  24   0 -22  123.70   40.05   1
  24   0 -23   22.07   39.24   1
  25  -3   0   -0.98   41.10   1
  25  -3   1   29.97   42.76   1
  25  -1   0  -10.00   38.48   1
  25  -1   1   25.74   36.85   1
  25  -1   2    7.20   37.75   1
  25  -1 -22  256.20   55.35   1
  25  -1 -21   50.88   47.20   1
  25  -1 -20  106.90   49.30   1
  25  -1 -19  350.45   58.78   1
  25  -1 -18    6.65   41.21   1
  25  -1 -17   98.03   42.89   1
  25  -1 -16   72.61   43.70   1
  25  -1 -15  113.29   46.03   1
  25  -1 -14  319.39   54.53   1
  25  -1 -13   35.06   42.20   1
  25  -1 -12  101.44   43.85   1
  25  -1 -11   24.87   40.16   1
  25  -1 -10   63.88   40.54   1
  25  -1  -9  162.58   44.35   1
  25  -1  -8   56.77   38.19   1
  25  -1  -7  -21.89   40.80   1
  25  -1  -6   79.98   38.19   1
  25  -1  -5   24.23   38.10   1
  25  -1  -4   13.60   37.02   1
  25  -1  -3    8.72   38.72   1
  25  -1  -2  -20.15   34.09   1
  25  -1  -1   46.10   40.53   1
  25  -3 -21  105.35   49.15   1
  25  -3 -20   91.04   43.64   1
  25  -3 -19   47.10   42.57   1
  25  -3 -18   83.94   43.12   1
  25  -3 -17  109.88   49.06   1
  25  -3 -16  102.89   43.90   1
  25  -3 -15   96.12   45.43   1
  25  -3 -14   16.87   40.76   1
  25  -3 -13  133.90   42.94   1
  25  -3 -12  -15.00   36.58   1
  25  -3 -11  -30.29   38.71   1
  25  -3 -10   14.03   35.63   1
  25  -3  -9   18.71   37.05   1
  25  -3  -8  113.82   44.05   1
  25  -3  -7   27.25   38.56   1
  25  -3  -6   42.75   40.24   1
  25  -3  -5    4.17   30.38   1
  25  -3  -4    4.22   34.95   1
  25  -3  -3    2.72   34.63   1
  25  -3  -2  203.86   45.75   1
  25  -3  -1  277.04   49.55   1
  25  -5 -19  -27.87   35.77   1
  25  -5 -18  -42.17   40.63   1
  25  -5 -17   24.98   39.46   1
  25  -5 -16   29.58   37.92   1
  25  -5 -15  145.40   46.22   1
  25  -5 -14   31.29   40.46   1
  25  -5 -13  133.66   45.19   1
  25  -5 -12  108.94   46.98   1
  25  -5 -11  204.77   45.92   1
  25  -5 -10   31.76   40.92   1
  25  -5  -9  107.96   43.29   1
  25  -5  -8   44.47   38.70   1
  25  -5  -7  329.39   53.61   1
  25  -5  -6  122.98   41.91   1
  25  -5  -5  258.51   51.46   1
  25  -5  -4   11.50   36.87   1
  25  -5  -3   42.84   34.84   1
  25  -5  -2    9.09   41.62   1
  25  -5  -1  177.19   44.67   1
  25  -7 -14   48.60   46.13   1
  25  -7 -13   43.22   44.63   1
  25  -7 -12  294.88   56.47   1
  25  -7 -11   22.91   45.28   1
  25  -7 -10  215.61   57.75   1
  25  -7  -9   55.69   42.54   1
  25  -7  -8   49.03   44.40   1
  25  -7  -7  -22.11   42.77   1
  25  -7  -6  121.45   46.82   1
  26   0   0  115.05   47.37   1
  26  -2   0   76.97   44.38   1
  26  -6  -6   39.28   49.90   1
  26  -6  -7  -38.87   35.38   1
  26  -6  -8  -15.32   42.32   1
  26  -6  -9  137.07   47.71   1
  26  -6 -10  -11.23   40.80   1
  26  -6 -11   87.84   45.83   1
  26  -6 -12  159.10   50.41   1
  26  -6 -13    3.11   37.96   1
  26  -6 -14  147.15   46.81   1
  26  -6 -15   57.60   46.74   1
  26  -4  -2  -41.43   27.42   1
  26  -4  -3  -20.25   31.86   1
  26  -4  -4   36.71   39.06   1
  26  -4  -5   40.09   37.85   1
  26  -4  -6   24.05   45.10   1
  26  -4  -7   -7.14   42.50   1
  26  -4  -8  120.73   50.16   1
  26  -4  -9  -18.73   34.88   1
  26  -4 -10   52.59   38.74   1
  26  -4 -11  -35.99   37.52   1
  26  -4 -12  -14.51   33.86   1
  26  -4 -13   70.70   37.32   1
  26  -4 -14   -8.34   32.47   1
  26  -4 -15  168.16   47.09   1
  26  -4 -16   15.83   47.50   1
  26  -4 -17    5.43   46.33   1
  26  -4 -18   -4.80   44.21   1
  26  -4 -19   59.00   39.14   1
  26  -2  -1   53.78   40.50   1
  26  -2  -2   57.54   40.49   1
  26  -2  -3  185.43   48.36   1
  26  -2  -4  -50.27   41.30   1
  26  -2  -5  194.44   46.91   1
  26  -2  -6   -5.22   36.15   1
  26  -2  -7  132.49   44.66   1
  26  -2  -8   66.10   39.81   1
  26  -2  -9  145.88   47.41   1
  26  -2 -10   14.00   36.09   1
  26  -2 -11   68.83   39.15   1
  26  -2 -12  -81.66   39.79   1
  26  -2 -13  -29.86   36.50   1
  26  -2 -14   30.97   34.58   1
  26  -2 -15   38.52   40.55   1
  26  -2 -16  -21.44   33.65   1
  26  -2 -17   80.77   42.17   1
  26  -2 -18  273.32   51.04   1
  26  -2 -19   42.51   45.77   1
  26  -2 -20  132.62   45.49   1
  26  -2 -21   11.44   45.97   1
  26   0  -1   40.36   43.73   1
  26   0  -2  235.98   51.43   1
  26   0  -3  -10.08   37.81   1
  26   0  -4  106.35   49.30   1
  26   0  -5  -48.49   34.42   1
  26   0  -6   18.52   41.86   1
  26   0  -7  -57.58   35.71   1
  26   0  -8  404.75   62.18   1
  26   0  -9  -28.59   41.94   1
  26   0 -10   85.20   40.73   1
  26   0 -11   32.56   41.42   1
  26   0 -12   26.39   40.94   1
  26   0 -13  -12.28   41.00   1
  26   0 -14  123.50   43.05   1
  26   0 -15   28.21   39.51   1
  26   0 -16  -25.83   37.61   1
  26   0 -17  -29.27   38.58   1
  26   0 -18   96.82   43.33   1
  26   0 -19   37.15   41.26   1
  26   0 -20    5.06   43.19   1
  26   0 -21   59.77   38.31   1
  27  -1 -20  -85.44   48.88   1
  27  -1 -19  164.11   50.32   1
  27  -1 -18   20.48   38.85   1
  27  -1 -17   36.81   42.14   1
  27  -1 -16   65.76   45.74   1
  27  -1 -15   66.05   49.46   1
  27  -1 -14  286.11   52.52   1
  27  -1 -13   94.77   48.01   1
  27  -1 -12   68.47   46.83   1
  27  -1 -11  142.70   44.40   1
  27  -1 -10  159.97   43.46   1
  27  -1  -9  151.23   51.10   1
  27  -1  -8   75.00   47.94   1
  27  -1  -7   32.37   44.13   1
  27  -1  -6   50.31   40.27   1
  27  -1  -5   16.06   38.69   1
  27  -1  -4   29.65   41.23   1
  27  -1  -3  100.36   46.03   1
  27  -1  -2   89.83   43.09   1
  27  -3 -19   32.69   45.25   1
  27  -3 -18  118.55   45.05   1
  27  -3 -17  357.86   55.28   1
  27  -3 -16   51.93   40.67   1
  27  -3 -15  127.12   48.13   1
  27  -3 -14   77.33   41.82   1
  27  -3 -13  111.84   45.50   1
  27  -3 -12   47.68   42.72   1
  27  -3 -11   41.16   45.08   1
  27  -3 -10   62.96   42.00   1
  27  -3  -9   41.98   38.61   1
  27  -3  -8  179.28   45.78   1
  27  -3  -7  -34.11   41.31   1
  27  -3  -6   10.00   36.25   1
  27  -3  -5  101.85   45.69   1
  27  -3  -4    5.72   40.20   1
  27  -3  -3  -13.16   41.17   1
  27  -5 -16   19.26   37.31   1
  27  -5 -15   -3.43   42.61   1
  27  -5 -14   72.43   38.78   1
  27  -5 -13   51.32   42.54   1
  27  -5 -12   64.12   44.79   1
  27  -5 -11   89.31   42.79   1
  27  -5 -10  162.53   45.87   1
  27  -5  -9  -15.37   43.55   1
  27  -5  -8  -10.82   39.71   1
  27  -5  -7   89.56   44.31   1
  27  -5  -6   44.33   43.89   1
  28  -4  -7   65.21   46.70   1
  28  -4  -8  124.05   37.19   1
  28  -4  -9  133.38   48.51   1
  28  -4 -10   25.18   42.27   1
  28  -4 -11   50.46   47.67   1
  28  -4 -12  -17.12   38.09   1
  28  -4 -13   52.23   43.44   1
  28  -4 -14  -32.16   35.94   1
  28  -4 -15   53.60   45.88   1
  28  -4 -16   58.98   45.08   1
  28  -2  -4   -9.01   40.05   1
  28  -2  -5   56.74   47.62   1
  28  -2  -6   56.45   42.61   1
  28  -2  -7    7.49   39.66   1
  28  -2  -8  -45.81   36.27   1
  28  -2  -9   50.73   41.52   1
  28  -2 -10   13.14   37.15   1
  28  -2 -11   31.86   36.80   1
  28  -2 -12   69.75   44.17   1
  28  -2 -13    8.82   40.75   1
  28  -2 -14   78.94   44.78   1
  28  -2 -15   14.42   45.98   1
  28  -2 -16   12.13   43.63   1
  28  -2 -17   -0.60   44.47   1
  28  -2 -18  149.01   47.80   1
  28   0  -4  154.25   50.06   1
  28   0  -5  109.18   48.15   1
  28   0  -6   77.88   46.61   1
  28   0  -7   62.50   46.53   1
  28   0  -8   48.15   50.76   1
  28   0  -9   -3.67   44.65   1
  28   0 -10   39.23   46.90   1
  28   0 -11   39.85   44.53   1
  28   0 -12   18.85   43.71   1
  28   0 -13   60.41   39.12   1
  28   0 -14   44.64   45.98   1
  28   0 -15   30.72   44.99   1
  28   0 -16   77.03   39.93   1
  28   0 -17    2.55   43.05   1
  28   0 -18   29.35   44.13   1
  28   0 -19  101.97   45.10   1
  29  -1 -17  104.55   45.70   1
  29  -1 -16   67.09   44.83   1
  29  -1 -15  -22.06   48.57   1
  29  -1 -14  156.22   54.75   1
  29  -1 -13   92.04   45.92   1
  29  -1 -12  147.53   52.04   1
  29  -1 -11  143.92   50.89   1
  29  -1 -10  259.16   60.18   1
  29  -1  -9  158.90   52.77   1
  29  -1  -8  288.89   59.18   1
  29  -1  -7   96.89   48.10   1
  29  -3 -15  119.10   46.25   1
  29  -3 -14   12.02   42.00   1
  29  -3 -13   70.72   44.62   1
  29  -3 -12   13.19   44.90   1
  29  -3 -11   66.11   45.35   1
  29  -3 -10   78.24   45.42   1
  29  -3  -9  109.62   43.19   1
  30   0 -11  -48.36   43.41   1
  30   0 -12   76.83   50.50   1
  30   0 -13  -43.81   48.13   1
   0   0   0    0.00    0.00   0
;
_shelx_res_checksum     14969
_shelx_res_file
;
TITL I         C 2/c        R = 0.07
CELL  0.71073   23.1620   10.4755   19.3910    90.000   118.896    90.000
ZERR        4    0.0030    0.0011    0.0020     0.000     0.008     0.000
LATT   7
SYMM             - X ,              Y ,    0.50000 - Z
SFAC  C  H Cl Mn  N  O
UNIT   160  168   8   4  24  32
TEMP    20
L.S. 50
ACTA 51
BOND $H
CONF
htab
EQIV $1 -x+1, -y+1, -z+1
HTAB C3A O3A_$1
EQIV $2 -x+1, y+1, -z+3/2
HTAB C6A Cl1_$2
HTAB C6A O1A_$2
HTAB C6A O2A_$2
HTAB C1B O4
HTAB C1B O1A
HTAB C3B O1
dfix 41.0 .001 cl1 o1 cl1 o2 cl1 o3 cl1 o4
dfix 41.633 .001 o1 o2 o1 o3 o1 o4 o2 o3 o2 o4 o3 o4
dfix 41.0 .001 cl1 o1a cl1 o2a cl1 o3a cl1 o4a
dfix 41.633 .001 o1a o2a o1a o3a o1a o4a o2a o3a o2a o4a o3a o4a
eadp c1c c1ca
eadp c2c c2ca
eadp c3c c3ca
eadp c4c c4ca
eadp c5c c5ca
eadp c6c c6ca
eadp c7c c7ca
eadp c8c c8ca
eadp o1 o1a
eadp o2 o2a
eadp o3 o3a
eadp o4 o4a
isor .005 o1 o2 o3 o4 o1a o2a o3a o4a
omit    -4   0   4
omit 2 0 0
WGHT    0.095700    3.680000
FVAR       0.98744   0.50775   0.76758   1.40166
MN1    4    0.500000    0.636862    0.750000    10.50000    0.04520    0.04789 =
         0.03469    0.00000    0.01752    0.00000
N1     5    0.484095    0.501744    0.644392    11.00000    0.04702    0.04742 =
         0.04396   -0.00469    0.02142   -0.00359
N1A   5    0.457446    0.766044    0.647774    11.00000    0.05702    0.05080 =
         0.04000    0.00206    0.02323    0.00201
N1B   5    0.600376    0.600993    0.760905    11.00000    0.04874    0.05436 =
         0.05071   -0.00283    0.02378   -0.00130
C1A   1    0.481767    0.590849    0.584122    11.00000    0.05703    0.05691 =
         0.04276   -0.00517    0.02561   -0.00198
AFIX  23
H1AA  2    0.459173    0.549491    0.533070    11.00000   -1.20000
H1AB  2    0.526521    0.608657    0.595143    11.00000   -1.20000
AFIX   0
C2A   1    0.447707    0.715469    0.579843    11.00000    0.04931    0.05619 =
         0.03901    0.00082    0.01908   -0.00317
C3A   1    0.411975    0.779308    0.509118    11.00000    0.06969    0.07580 =
         0.04108    0.00871    0.01714    0.00250
AFIX  43
H3AA  2    0.405058    0.742409    0.462109    11.00000   -1.20000
AFIX   0
C4A   1    0.386845    0.898201    0.509432    11.00000    0.07334    0.07762 =
         0.05774    0.02333    0.01822    0.00651
AFIX  43
H4AA  2    0.363189    0.942746    0.462475    11.00000   -1.20000
AFIX   0
C5A   1    0.396663    0.950811    0.578779    11.00000    0.07106    0.05668 =
         0.07170    0.01186    0.02631    0.00759
AFIX  43
H5AA  2    0.379518    1.030655    0.579757    11.00000   -1.20000
AFIX   0
C6A   1    0.432556    0.882596    0.647077    11.00000    0.07053    0.05030 =
         0.05695    0.00246    0.03067    0.00485
AFIX  43
H6AA  2    0.439927    0.918259    0.694570    11.00000   -1.20000
AFIX   0
C1B   1    0.544015    0.421901    0.674320    11.00000    0.05960    0.04966 =
         0.05880   -0.00273    0.02699    0.00598
AFIX  23
H1BA  2    0.547413    0.387051    0.630073    11.00000   -1.20000
H1BB  2    0.540139    0.350984    0.703992    11.00000   -1.20000
AFIX   0
C2B   1    0.605837    0.495925    0.726274    11.00000    0.05048    0.05182 =
         0.06012    0.00196    0.02621    0.00201
C3B   1    0.665690    0.452024    0.737800    11.00000    0.06185    0.06951 =
         0.10130   -0.00774    0.03907    0.00920
AFIX  43
H3BA  2    0.668376    0.377818    0.713173    11.00000   -1.20000
AFIX   0
C4B   1    0.722092    0.520404    0.786865    11.00000    0.05337    0.08553 =
         0.12323   -0.00435    0.03822    0.00546
AFIX  43
H4BA  2    0.763377    0.491513    0.796815    11.00000   -1.20000
AFIX   0
C5B   1    0.716119    0.630422    0.820235    11.00000    0.04760    0.08401 =
         0.08731   -0.00467    0.02137   -0.00715
AFIX  43
H5BA  2    0.753130    0.678832    0.852474    11.00000   -1.20000
AFIX   0
C6B   1    0.655181    0.668238    0.805626    11.00000    0.05360    0.06181 =
         0.06222   -0.00584    0.02267   -0.00847
AFIX  43
H6BA  2    0.651286    0.744391    0.827691    11.00000   -1.20000
AFIX   0
PART   1
C1C   1    0.289223    0.496873    0.478149    21.00000    0.05624    0.13311 =
         0.09803   -0.02756    0.00179    0.00811
AFIX 137
H1CA  2    0.253893    0.517181    0.426683    21.00000   -1.50000
H1CB  2    0.315225    0.571908    0.501430    21.00000   -1.50000
H1CC  2    0.271299    0.466664    0.510620    21.00000   -1.50000
AFIX   0
C2C   1    0.332591    0.393219    0.471326    21.00000    0.03604    0.08717 =
         0.06580   -0.01518    0.02159   -0.01340
C3C   1    0.312260    0.334418    0.399781    21.00000    0.04600    0.11105 =
         0.06171   -0.01406    0.00750   -0.01678
AFIX  43
H3CA  2    0.270294    0.351019    0.358418    21.00000   -1.20000
AFIX   0
C4C   1    0.353378    0.250672    0.388311    21.00000    0.10109    0.06446 =
         0.05735   -0.01110    0.03361   -0.02525
AFIX  43
H4CA  2    0.345378    0.229881    0.337823    21.00000   -1.20000
AFIX   0
C5C   1    0.405413    0.200108    0.452577    21.00000    0.04810    0.07238 =
         0.08240   -0.02983    0.03860   -0.02788
AFIX  43
H5CA  2    0.427430    0.129763    0.447232    21.00000   -1.20000
AFIX   0
C6C   1    0.426034    0.253452    0.526820    21.00000    0.03538    0.05580 =
         0.06986   -0.01429    0.02555   -0.02226
AFIX  43
H6CA  2    0.463453    0.221673    0.570195    21.00000   -1.20000
AFIX   0
C7C   1    0.391688    0.352341    0.536538    21.00000    0.03387    0.06126 =
         0.05325   -0.01090    0.02544   -0.02492
C8C   1    0.419273    0.421725    0.615342    21.00000    0.05517    0.06089 =
         0.05236   -0.01465    0.02642   -0.01103
AFIX  23
H8CA  2    0.427017    0.358482    0.655441    21.00000   -1.20000
H8CB  2    0.385224    0.478666    0.612667    21.00000   -1.20000
AFIX   0
PART   2
same c1c > c8c
C1CA  1    0.301832    0.497269    0.465481   -21.00000    0.05624    0.13311 =
         0.09803   -0.02756    0.00179    0.00811
AFIX 137
H1CD  2    0.261330    0.493114    0.416570   -21.00000   -1.50000
H1CE  2    0.321667    0.579653    0.470607   -21.00000   -1.50000
H1CF  2    0.292920    0.483975    0.508426   -21.00000   -1.50000
AFIX   0
C2CA  1    0.349167    0.393358    0.466827   -21.00000    0.03604    0.08717 =
         0.06580   -0.01518    0.02159   -0.01340
C3CA  1    0.332269    0.324220    0.399686   -21.00000    0.04600    0.11105 =
         0.06171   -0.01406    0.00750   -0.01678
AFIX  43
H3CB  2    0.296314    0.350253    0.352691   -21.00000   -1.20000
AFIX   0
C4CA  1    0.367219    0.216560    0.399768   -21.00000    0.10109    0.06446 =
         0.05735   -0.01110    0.03361   -0.02525
AFIX  43
H4CB  2    0.350099    0.160838    0.357122   -21.00000   -1.20000
AFIX   0
C5CA  1    0.426919    0.194420    0.463452   -21.00000    0.04810    0.07238 =
         0.08240   -0.02983    0.03860   -0.02788
AFIX  43
H5CB  2    0.455839    0.136063    0.460354   -21.00000   -1.20000
AFIX   0
C6CA  1    0.444721    0.259772    0.533724   -21.00000    0.03538    0.05580 =
         0.06986   -0.01429    0.02555   -0.02226
AFIX  43
H6CB  2    0.482317    0.235399    0.579529   -21.00000   -1.20000
AFIX   0
C7CA  1    0.407088    0.359911    0.535732   -21.00000    0.03387    0.06126 =
         0.05325   -0.01090    0.02544   -0.02492
C8CA  1    0.425387    0.425942    0.613854   -21.00000    0.05517    0.06089 =
         0.05236   -0.01465    0.02642   -0.01103
AFIX  23
H8CC  2    0.389003    0.480241    0.606785   -21.00000   -1.20000
H8CD  2    0.431070    0.361396    0.652505   -21.00000   -1.20000
AFIX   0
CL1    3    0.614145    0.082364    0.723612    11.00000    0.06967    0.06988 =
         0.07330    0.01582    0.03856    0.00836
PART   1
O1    6    0.637920    0.151178    0.680501    31.00000    0.11160    0.07227 =
         0.08252    0.01905    0.06593    0.00598
O2    6    0.658119   -0.017003    0.764542    31.00000    0.10061    0.07817 =
         0.09818    0.02753    0.04827    0.02154
O3    6    0.552173    0.031168    0.672101    31.00000    0.10953    0.19630 =
         0.15366    0.00209    0.03343   -0.04012
O4    6    0.608846    0.163843    0.777568    31.00000    0.23222    0.12887 =
         0.12647    0.00897    0.12459    0.05124
PART   2
O1A   6    0.553379    0.110684    0.719502   -31.00000    0.11160    0.07227 =
         0.08252    0.01905    0.06593    0.00598
O2A   6    0.624073   -0.049995    0.729769   -31.00000    0.10061    0.07817 =
         0.09818    0.02753    0.04827    0.02154
O3A   6    0.614063    0.126785    0.655391   -31.00000    0.10953    0.19630 =
         0.15366    0.00209    0.03343   -0.04012
O4A   6    0.664897    0.142254    0.789806   -31.00000    0.23222    0.12887 =
         0.12647    0.00897    0.12459    0.05124
PART   0
HKLF 4
REM  I         C 2/c        R = 0.07
REM R1 =  0.0647 for    3075 Fo > 4sig(Fo)  and  0.1037 for all    4750 data
REM    299 parameters refined using     86 restraints
END
WGHT      0.0953      3.6661
REM Instructions for potential hydrogen bonds
HTAB C3A O3A_$1
HTAB C6A O1A_$2
HTAB C6A O2A_$2
HTAB C1B O4
HTAB C1B O1A
HTAB C3B O1
EQIV $3 -x+1, y, -z+3/2
HTAB C8C N1B_$3
REM Highest difference peak  0.673,  deepest hole -0.443,  1-sigma level  0.061
Q1    1   0.6465  0.1817  0.8041  11.00000  0.05    0.67
Q2    1   0.5666  0.1342  0.7487  11.00000  0.05    0.60
Q3    1   0.5744 -0.0467  0.6923  11.00000  0.05    0.45
Q4    1   0.5578  0.0370  0.6277  11.00000  0.05    0.42
Q5    1   0.5931  0.1217  0.6493  11.00000  0.05    0.36
Q6    1   0.6798  0.0581  0.7885  11.00000  0.05    0.34
Q7    1   0.6718  0.1477  0.7266  11.00000  0.05    0.29
Q8    1   0.4776  0.5399  0.6680  11.00000  0.05    0.21
Q9    1   0.6525  0.1821  0.6719  11.00000  0.05    0.21
Q10   1   0.3999  0.3771  0.5722  11.00000  0.05    0.20
Q11   1   0.6956  0.4767  0.7588  11.00000  0.05    0.20
Q12   1   0.4524  0.6465  0.5731  11.00000  0.05    0.19
Q13   1   0.5683  0.5971  0.7589  11.00000  0.05    0.19
Q14   1   0.3507  0.3350  0.5133  11.00000  0.05    0.18
Q15   1   0.4477  0.1236  0.4873  11.00000  0.05    0.17
Q16   1   0.4344  0.3336  0.5297  11.00000  0.05    0.17
Q17   1   0.2525  0.2698  0.4659  11.00000  0.05    0.16
Q18   1   0.5165  0.4645  0.6616  11.00000  0.05    0.16
Q19   1   0.4556  0.5767  0.6510  11.00000  0.05    0.16
Q20   1   0.4376  0.7517  0.5419  11.00000  0.05    0.16
;
_shelxl_version_number         .2013
