# Supplementary material for: Bis[(2-methyl­benz­yl)bis­(pyridin-2-ylmethyl-κN)amine-κN]manganese(II) bis­(perchlorate)
Source: Acta Crystallogr Sect E Struct Rep Online. 2014 Feb 15;70(Pt 3):m100–1. doi: 10.1107/S1600536814003055 (PMC3998448; doi:10.1107/S1600536814003055)
Supplement: Supplementary file 2 [file e-70-0m100-Isup2.hkl]

#
# h,k,l, Fc-squared, Fo-squared, sigma(Fo-squared), status flag
#
data_I
_shelx_title ' I         C 2/c        R = 0.07'
_shelx_refln_list_code          4
_shelx_F_calc_maximum      337.84
_exptl_crystal_F_000      1788.00
_reflns_d_resolution_high  0.7696

loop_
 _space_group_symop_operation_xyz
 'x, y, z'
 '-x, y, -z+1/2'
 'x+1/2, y+1/2, z'
 '-x+1/2, y+1/2, -z+1/2'
 '-x, -y, -z'
 'x, -y, z-1/2'
 '-x+1/2, -y+1/2, -z'
 'x+1/2, -y+1/2, z-1/2'

_cell_length_a    23.1620
_cell_length_b    10.4755
_cell_length_c    19.3910
_cell_angle_alpha  90.000
_cell_angle_beta  118.896
_cell_angle_gamma  90.000

_shelx_F_squared_multiplier     1.000

loop_
 _refln_index_h
 _refln_index_k
 _refln_index_l
 _refln_F_squared_calc
 _refln_F_squared_meas
 _refln_F_squared_sigma
 _refln_observed_status
   4   0   0      84955.78      75805.91       449.91 o
   6   0   0       2805.94       2839.11       116.75 o
   8   0   0       7038.33       4736.83       175.62 o
  10   0   0       5826.15       4604.02       201.81 o
  12   0   0        149.79        305.34        30.45 o
  14   0   0         14.00         18.67        25.11 o
  16   0   0         50.58          3.16        33.33 o
  18   0   0       6626.50       7392.00       277.72 o
  20   0   0       1041.86       1225.28        67.60 o
  22   0   0         13.64         11.46        37.08 o
  24   0   0         26.21         94.57        38.16 o
  26   0   0         89.54        117.99        48.58 o
   1   1   0       9130.82       8575.09       114.85 o
   3   1   0      11541.10      11048.21       169.50 o
   5   1   0     114132.72     109085.76       638.94 o
   7   1   0        262.39        145.09        17.56 o
   9   1   0       1161.93       2075.86        79.24 o
  11   1   0       5291.17       5344.45       231.79 o
  13   1   0       6137.66       5055.56       176.81 o
  15   1   0         50.33        110.62        28.42 o
  17   1   0        404.65        503.68        45.45 o
  19   1   0        393.38        420.98        46.83 o
  21   1   0        137.79        147.08        41.63 o
  23   1   0        205.89        131.65        44.39 o
  25   1   0          8.82        -10.26        39.46 o
   0   2   0      27095.63      25221.38       255.35 o
   2   2   0       4241.34       4423.35       120.58 o
   4   2   0          2.27         -7.07        11.38 o
   6   2   0        132.41         56.26        14.09 o
   8   2   0       5617.13       4976.25       194.04 o
  10   2   0       5752.66       7187.25       256.64 o
  12   2   0        487.04        328.09        29.57 o
  14   2   0       1090.66       1152.09        57.57 o
  16   2   0        164.52        199.68        34.38 o
  18   2   0        600.43        638.02        53.37 o
  20   2   0        112.44        111.51        40.35 o
  22   2   0        432.27        353.63        51.77 o
  24   2   0         81.18         57.57        45.01 o
  26   2   0          2.66         78.94        45.52 o
   1   3   0         11.22         -3.23        13.28 o
   3   3   0        862.46        841.28        37.81 o
   5   3   0       6718.70       6588.41       200.39 o
   7   3   0       4062.01       3371.33       161.96 o
   9   3   0        713.46        694.74        34.91 o
  11   3   0       1465.69       1612.84        76.51 o
  13   3   0       1367.23       1505.41        58.57 o
  15   3   0         42.02         58.16        28.60 o
  17   3   0        427.08        487.88        43.77 o
  19   3   0       1147.25       1220.87        65.05 o
  21   3   0        427.93        484.11        52.81 o
  23   3   0         69.18         74.86        36.76 o
  25   3   0         60.04         -1.01        42.15 o
   0   4   0       6576.75       7830.79       213.04 o
   2   4   0       2404.04       3132.49       144.86 o
   4   4   0       1232.82       1445.12        61.94 o
   6   4   0       1093.10        841.43        37.90 o
   8   4   0       7594.86       6949.77       264.46 o
  10   4   0       5046.47       4623.85       160.54 o
  12   4   0        922.32        866.79        45.06 o
  14   4   0        287.47        265.81        39.85 o
  16   4   0        830.37        887.77        54.72 o
  18   4   0        638.94        727.47        54.77 o
  20   4   0         74.03         87.65        38.70 o
  22   4   0          2.20          3.06        30.40 o
  24   4   0         67.66         39.99        42.11 o
   1   5   0        312.18        311.47        24.32 o
   3   5   0       2043.91       1712.47        76.17 o
   5   5   0       1071.91       1076.30        47.71 o
   7   5   0         79.54        155.13        24.88 o
   9   5   0       1204.76       1174.46        46.78 o
  11   5   0        676.35        589.47        41.99 o
  13   5   0       2153.23       2463.67       107.74 o
  15   5   0         22.97         12.87        33.65 o
  17   5   0        664.54        659.37        56.55 o
  19   5   0         21.28         98.81        34.97 o
  21   5   0        281.24        230.99        49.53 o
  23   5   0        230.65        180.31        51.87 o
   0   6   0       1098.08       1176.87        49.12 o
   2   6   0       3921.18       4312.06       148.69 o
   4   6   0       3203.48       3034.62       116.60 o
   6   6   0       5253.27       5803.01       266.06 o
   8   6   0        186.19        307.51        32.13 o
  10   6   0        438.26        373.47        39.05 o
  12   6   0       1659.90       1633.71        77.67 o
  14   6   0       1334.28       1566.22        73.15 o
  16   6   0         21.53         31.81        31.74 o
  18   6   0         16.56         18.74        33.08 o
  20   6   0         38.60         35.61        40.06 o
  22   6   0         43.66        -41.60        41.60 o
   1   7   0       5390.82       5911.36       277.32 o
   3   7   0         82.32         44.46        24.75 o
   5   7   0         36.55         76.20        29.00 o
   7   7   0       1199.46       1277.19        63.89 o
   9   7   0      11833.58      11863.59       446.06 o
  11   7   0       1598.27       1849.52        92.43 o
  13   7   0         64.05         69.95        34.32 o
  15   7   0          2.16         29.07        34.04 o
  17   7   0        229.64        247.56        45.88 o
  19   7   0        458.27        369.53        56.99 o
  21   7   0         25.14         52.78        42.80 o
   0   8   0       3121.98       3074.52       129.00 o
   2   8   0       1052.48       1050.07        53.79 o
   4   8   0       2274.34       2392.91        96.71 o
   6   8   0        729.15        598.80        47.81 o
   8   8   0        227.28        200.13        40.45 o
  10   8   0        289.49        336.52        42.45 o
  12   8   0        127.19        126.82        37.88 o
  14   8   0        659.76        564.62        58.92 o
  16   8   0         78.20         49.01        40.21 o
  18   8   0        128.95        155.24        45.94 o
  20   8   0         69.10         69.66        45.95 o
   1   9   0        109.98         56.15        36.53 o
   3   9   0         93.06         45.14        34.13 o
   5   9   0          2.10         51.75        35.48 o
   7   9   0         31.55         18.90        34.23 o
   9   9   0       1043.49        887.87        65.80 o
  11   9   0         47.09         44.13        40.91 o
  13   9   0         26.45         60.47        37.06 o
  15   9   0          1.57         49.47        35.01 o
  17   9   0          7.66         66.20        41.77 o
  19   9   0         55.46        -44.32        44.73 o
   0  10   0         33.55         52.50        36.35 o
   2  10   0          4.16         24.69        35.08 o
   4  10   0        103.94        155.72        44.04 o
   6  10   0        251.37        281.07        47.52 o
   8  10   0          1.61         65.43        39.26 o
  10  10   0         19.08         36.23        43.29 o
  12  10   0        114.15        205.98        47.67 o
  14  10   0        141.43        220.45        48.94 o
  16  10   0         15.45         82.70        43.77 o
   1  11   0          1.39        -13.33        35.72 o
   3  11   0          2.18        -31.83        36.02 o
   5  11   0         57.97         75.86        45.55 o
   7  11   0         79.14         97.54        48.28 o
   9  11   0        129.10        158.96        49.88 o
  11  11   0         59.15        102.32        44.98 o
  13  11   0         54.43         58.54        46.35 o
  15  11   0        149.39        176.65        51.69 o
   0  12   0        158.57        182.17        45.51 o
   2  12   0          5.15         14.49        40.27 o
   4  12   0        104.04         60.25        49.98 o
   6  12   0          3.92         21.39        38.66 o
   8  12   0          6.01        -11.09        40.78 o
  10  12   0          6.66         50.31        41.37 o
  12  12   0         59.14        134.41        51.49 o
   1  13   0         88.34        135.55        49.16 o
   3  13   0        109.03         99.51        49.79 o
   5  13   0          2.67         -5.36        49.08 o
   7  13   0         27.29         -1.64        43.99 o
 -25   1   1         39.45         47.28        41.57 o
 -23   1   1        216.54        239.83        48.26 o
 -21   1   1        466.24        443.70        53.75 o
 -19   1   1        514.38        422.62        48.98 o
 -17   1   1        148.75        128.80        36.18 o
 -15   1   1          8.53        -10.87        24.58 o
 -13   1   1       2706.56       2413.74       100.75 o
 -11   1   1       4987.77       4890.78       212.91 o
  -9   1   1       1973.80       2672.43        97.35 o
  -7   1   1        780.98        821.53        38.71 o
  -5   1   1      55851.55      52008.28       427.51 o
  -3   1   1      11451.62      13133.44       174.92 o
  -1   1   1       5983.80       5146.36        92.06 o
   1   1   1      10107.27       9619.04       136.15 o
   3   1   1       1747.14       1688.68        77.91 o
   5   1   1       6206.64       5262.44       153.11 o
   7   1   1        270.07        152.07        17.61 o
   9   1   1       1070.13        679.87        31.09 o
  11   1   1         14.55        -16.43        17.88 o
  13   1   1       4711.26       4256.04       159.28 o
  15   1   1        861.59        831.06        48.97 o
  17   1   1        243.35        210.95        36.03 o
  19   1   1        671.36        610.78        54.08 o
  21   1   1        275.44        273.41        49.99 o
  23   1   1         78.21        138.86        44.36 o
  25   1   1          2.66         26.40        37.79 o
 -26   2   1        111.17         55.16        41.54 o
 -24   2   1        145.47        147.01        43.80 o
 -22   2   1         23.39          8.52        37.91 o
 -20   2   1        319.23        366.77        45.51 o
 -18   2   1       2254.59       2210.20        98.71 o
 -16   2   1       1419.68       1468.04        69.27 o
 -14   2   1        194.33        275.44        32.55 o
 -12   2   1        162.29        117.24        24.04 o
 -10   2   1      19831.63      17707.14       387.72 o
  -8   2   1      53547.30      53010.20       585.09 o
  -6   2   1      29337.00      29539.02       382.80 o
  -4   2   1       2523.66       2482.76       107.40 o
  -2   2   1      19055.70      19118.65       239.99 o
   0   2   1      87979.53      86962.73       930.57 o
   2   2   1      26272.60      27632.88       306.23 o
   4   2   1        202.90        172.10        15.47 o
   6   2   1         89.16         61.46        17.14 o
   8   2   1      13889.42      12272.25       305.72 o
  10   2   1       6336.89       5437.06       232.22 o
  12   2   1        469.40        420.75        32.41 o
  14   2   1        207.24        202.73        34.64 o
  16   2   1         50.62         76.67        28.54 o
  18   2   1       1770.82       2046.95        97.30 o
  20   2   1        494.62        540.68        51.85 o
  22   2   1         32.62         73.15        39.44 o
  24   2   1          3.46        -36.70        36.91 o
 -25   3   1        207.50        284.13        50.82 o
 -23   3   1         25.70         35.79        37.12 o
 -21   3   1        361.02        332.02        49.56 o
 -19   3   1        367.81        277.92        45.01 o
 -17   3   1          7.38         46.08        33.12 o
 -15   3   1        306.08        288.45        35.90 o
 -13   3   1       4713.27       5104.54       180.99 o
 -11   3   1      10009.23       9489.78       320.62 o
  -9   3   1       7496.94       8338.14       264.45 o
  -7   3   1        570.56        346.63        23.02 o
  -5   3   1      10252.71      10102.29       244.58 o
  -3   3   1      15120.41      14812.40       267.70 o
  -1   3   1       1769.68       1640.48        60.98 o
   1   3   1      17203.97      16775.45       273.79 o
   3   3   1        351.65        295.03        19.83 o
   5   3   1       9743.00      10249.22       258.37 o
   7   3   1        458.48        522.73        27.01 o
   9   3   1       1006.11       1364.40        61.78 o
  11   3   1        574.87        598.19        36.53 o
  13   3   1       4815.68       4766.10       179.99 o
  15   3   1        815.80        937.91        51.37 o
  17   3   1        166.29        232.78        38.84 o
  19   3   1        100.06        123.92        33.70 o
  21   3   1          7.72         16.74        38.11 o
  23   3   1          6.32         25.61        34.24 o
  25   3   1         17.87         30.74        43.85 o
 -24   4   1         22.81        -17.56        35.80 o
 -22   4   1         73.78         68.41        39.64 o
 -20   4   1        338.80        271.92        48.02 o
 -18   4   1         25.42         19.58        37.74 o
 -16   4   1         49.70         44.79        35.70 o
 -14   4   1        620.56        588.29        46.49 o
 -12   4   1       1227.57       1364.64        52.03 o
 -10   4   1       2553.58       3282.98       129.73 o
  -8   4   1       4089.38       4172.07       199.97 o
  -6   4   1       1625.78       1693.52        69.62 o
  -4   4   1       1512.01       1368.85        55.61 o
  -2   4   1       1683.32       2002.89        76.47 o
   0   4   1       2520.33       3327.18       102.80 o
   2   4   1       5430.79       5581.97       193.24 o
   4   4   1        414.11        615.74        29.07 o
   6   4   1      10975.09      11872.56       319.37 o
   8   4   1        101.70        111.67        20.74 o
  10   4   1       1315.80       1422.17        65.88 o
  12   4   1       2756.60       3233.59       124.96 o
  14   4   1       1620.52       1855.76        86.05 o
  16   4   1         20.73         -3.62        27.09 o
  18   4   1          0.76         13.87        34.59 o
  20   4   1          3.16         15.23        33.89 o
  22   4   1         33.63         53.23        42.67 o
  24   4   1        124.64        169.03        50.38 o
 -25   5   1        101.25        181.72        45.81 o
 -23   5   1          0.49         69.59        40.74 o
 -21   5   1          3.93        -13.66        34.46 o
 -19   5   1        999.13       1015.04        65.55 o
 -17   5   1       2218.90       1991.27        99.87 o
 -15   5   1       1160.12       1030.33        58.43 o
 -13   5   1          2.43         -4.24        29.33 o
 -11   5   1        841.99        965.89        46.41 o
  -9   5   1       1463.97       1453.60        61.49 o
  -7   5   1        492.25        524.36        32.57 o
  -5   5   1       1334.84       1821.62        78.99 o
  -3   5   1         29.21         19.55        18.72 o
  -1   5   1       1086.72        777.02        35.77 o
   1   5   1       4894.20       4207.62       188.61 o
   3   5   1       6415.79       6713.73       246.24 o
   5   5   1       4891.46       5564.06       238.79 o
   7   5   1        375.24        401.03        30.50 o
   9   5   1        635.18        781.66        39.46 o
  11   5   1       5238.94       5501.04       197.21 o
  13   5   1       2295.82       1989.82        93.03 o
  15   5   1         12.66        -25.77        34.31 o
  17   5   1         92.79         95.61        40.97 o
  19   5   1        204.74        138.53        45.53 o
  21   5   1          9.00         -0.58        41.78 o
  23   5   1        128.25        167.07        48.33 o
 -24   6   1        154.00        207.15        46.92 o
 -22   6   1         37.54         10.74        37.89 o
 -20   6   1        107.67         62.04        42.13 o
 -18   6   1        144.82        136.92        38.08 o
 -16   6   1        106.68        132.93        39.50 o
 -14   6   1        669.55        647.05        50.03 o
 -12   6   1       1420.36       1455.39        60.40 o
 -10   6   1       1380.36       1543.45        74.04 o
  -8   6   1       1620.38       1440.79        63.62 o
  -6   6   1       4226.86       3626.00       141.02 o
  -4   6   1         14.23         51.35        24.59 o
  -2   6   1         54.70         65.64        21.29 o
   0   6   1      10191.73      11413.64       614.94 o
   2   6   1       3034.80       4048.78       146.27 o
   4   6   1         45.93         18.12        25.12 o
   6   6   1       1570.78       1169.03        54.53 o
   8   6   1       3439.30       3263.72       136.58 o
  10   6   1       1367.59       1544.98        62.52 o
  12   6   1        271.36        278.64        37.94 o
  14   6   1         25.04         63.06        35.76 o
  16   6   1          3.34         55.12        35.92 o
  18   6   1        246.69        319.54        46.60 o
  20   6   1        224.96        229.06        48.89 o
  22   6   1        161.62        141.04        48.49 o
 -23   7   1         11.04         24.31        40.48 o
 -21   7   1         11.65        -33.22        37.32 o
 -19   7   1         64.09         17.48        42.38 o
 -17   7   1          8.82         35.67        36.08 o
 -15   7   1         16.62         19.79        31.79 o
 -13   7   1        132.10        112.40        37.85 o
 -11   7   1       1046.88        911.04        56.70 o
  -9   7   1         36.57         57.72        33.30 o
  -7   7   1         52.55         22.29        29.50 o
  -5   7   1        743.18        845.25        45.27 o
  -3   7   1       1395.58       1372.92        54.04 o
  -1   7   1        446.43        481.47        36.07 o
   1   7   1        346.55        333.39        32.50 o
   3   7   1        279.25        190.03        31.93 o
   5   7   1         35.31        -14.81        28.86 o
   7   7   1          0.19         -7.05        30.99 o
   9   7   1         28.80         29.69        36.20 o
  11   7   1          0.79         28.34        29.83 o
  13   7   1         10.35         20.11        29.39 o
  15   7   1         20.42         53.68        30.90 o
  17   7   1         20.58          1.75        40.30 o
  19   7   1          9.76        -39.51        39.51 o
  21   7   1         97.34        156.77        46.02 o
 -20   8   1         37.57         79.90        43.45 o
 -18   8   1          1.43         -4.57        39.62 o
 -16   8   1         20.96         16.35        32.38 o
 -14   8   1        907.47        904.31        62.37 o
 -12   8   1          6.01        -36.02        36.02 o
 -10   8   1        436.25        299.63        44.44 o
  -8   8   1        196.39        217.65        40.13 o
  -6   8   1        349.74        331.92        40.56 o
  -4   8   1       2014.64       2338.18       104.21 o
  -2   8   1        222.86        264.80        35.82 o
   0   8   1         30.36         12.14        27.51 o
   2   8   1         96.35         99.06        30.90 o
   4   8   1       2464.80       2169.88       100.90 o
   6   8   1        650.44        786.19        50.00 o
   8   8   1         37.21         62.09        30.73 o
  10   8   1          6.41          9.53        34.94 o
  12   8   1        299.60        282.34        48.53 o
  14   8   1        565.25        576.93        57.44 o
  16   8   1         11.28        -17.35        38.66 o
  18   8   1         25.66         20.54        38.29 o
  20   8   1          0.26        109.14        42.42 o
 -19   9   1        114.31         71.21        47.31 o
 -17   9   1        287.41        346.58        55.12 o
 -15   9   1        317.35        296.77        52.18 o
 -13   9   1         27.90         72.44        39.25 o
 -11   9   1         35.14        -14.26        37.88 o
  -9   9   1        492.05        465.19        51.65 o
  -7   9   1        316.65        358.05        48.99 o
  -5   9   1        212.79        264.21        42.10 o
  -3   9   1         50.62         44.05        31.40 o
  -1   9   1       1787.18       1817.14        70.33 o
   1   9   1       2040.99       2101.37        86.71 o
   3   9   1        493.01        506.69        47.25 o
   5   9   1        270.86        249.51        43.70 o
   7   9   1        274.87        311.93        44.07 o
   9   9   1       1267.60       1222.34        74.14 o
  11   9   1        127.76        192.39        44.81 o
  13   9   1         36.04         54.21        33.59 o
  15   9   1         25.69         66.88        41.45 o
  17   9   1        134.69        143.00        45.10 o
  19   9   1        109.41        162.69        48.08 o
 -18  10   1         18.42        -45.21        45.21 o
 -16  10   1          7.01          7.35        41.53 o
 -14  10   1        192.99        151.53        50.10 o
 -12  10   1         98.04         52.58        40.57 o
 -10  10   1         78.52         18.16        39.94 o
  -8  10   1         32.36          8.64        34.31 o
  -6  10   1         31.58          3.20        35.88 o
  -4  10   1       1000.31       1022.89        69.04 o
  -2  10   1         57.11         56.47        36.22 o
   0  10   1         42.73         40.57        59.34 o
   2  10   1        241.72        272.90        45.62 o
   4  10   1       2145.03       2492.16       114.37 o
   6  10   1        155.65        166.84        46.93 o
   8  10   1          5.16          9.17        33.30 o
  10  10   1         16.38         61.24        41.72 o
  12  10   1         62.62        164.02        46.94 o
  14  10   1        314.72        249.55        55.84 o
  16  10   1         30.45         23.49        42.53 o
 -15  11   1          1.86         26.80        34.15 o
 -13  11   1         11.87         17.71        41.38 o
 -11  11   1         34.67         38.46        43.48 o
  -9  11   1          2.05         42.06        38.12 o
  -7  11   1         44.56          6.26        44.31 o
  -5  11   1          5.33         44.65        41.73 o
  -3  11   1          3.68         10.12        38.07 o
  -1  11   1        348.36        374.44        50.63 o
   1  11   1        203.86        148.59        48.03 o
   3  11   1         89.24        158.20        42.22 o
   5  11   1        411.17        372.64        59.25 o
   7  11   1         62.55         21.80        40.62 o
   9  11   1        114.63        115.05        50.46 o
  11  11   1          8.44         20.13        45.81 o
  13  11   1          3.27         42.99        42.18 o
 -12  12   1         15.95        100.07        42.43 o
 -10  12   1         54.50        102.95        50.04 o
  -8  12   1        144.62        149.03        53.76 o
  -6  12   1        101.42         89.69        48.16 o
  -4  12   1          0.51         -5.31        44.36 o
  -2  12   1          0.46         71.33        42.43 o
   0  12   1          4.95         41.05        27.52 o
   2  12   1        103.00         48.24        46.76 o
   4  12   1        199.52        183.11        58.43 o
   6  12   1         92.31        113.90        50.76 o
   8  12   1          1.08        -21.03        44.96 o
  10  12   1         35.03        -18.11        47.28 o
  -7  13   1         50.69        113.19        53.27 o
  -5  13   1         47.28         -3.51        49.51 o
  -3  13   1        131.11        123.42        52.55 o
  -1  13   1         74.98         46.44        48.80 o
   1  13   1         48.84         86.41        50.06 o
   3  13   1         85.05         37.50        52.26 o
   5  13   1          3.14          0.25        48.02 o
   7  13   1          4.76         -2.86        44.36 o
 -26   0   2        245.08        242.02        52.75 o
 -24   0   2        343.82        348.02        52.37 o
 -22   0   2        139.25        241.85        44.63 o
 -20   0   2       1326.14       1476.25        72.22 o
 -18   0   2       6577.69       6788.21       256.36 o
 -16   0   2       2212.27       2329.62       102.68 o
 -14   0   2       2661.18       3316.04       121.74 o
 -12   0   2          5.92         72.90        22.00 o
 -10   0   2       1116.42       1147.94        48.78 o
  -8   0   2      21851.74      20817.98       333.05 o
  -6   0   2      71627.98      66183.80       498.22 o
  -4   0   2      19096.26      17406.83       210.24 o
  -2   0   2       2228.93       2542.14        71.40 o
   0   0   2      91556.20      86517.98       698.83 o
   2   0   2        179.75        312.09        13.94 o
   4   0   2      28461.61      28018.41       345.56 o
   6   0   2         28.52        188.39        19.46 o
   8   0   2      29546.75      27284.66       466.78 o
  10   0   2        608.17        212.00        26.06 o
  12   0   2         12.32         20.49        25.17 o
  14   0   2        800.32        830.39        48.88 o
  16   0   2          4.92         -8.71        29.50 o
  18   0   2       2703.92       3094.42       134.45 o
  20   0   2         10.07        -38.82        38.82 o
  22   0   2         13.98         33.61        40.41 o
  24   0   2          2.01         21.95        33.35 o
 -27   1   2         68.27         92.13        44.19 o
 -25   1   2          1.03        -20.67        34.96 o
 -23   1   2        444.87        483.16        54.26 o
 -21   1   2        581.57        550.28        54.95 o
 -19   1   2       1658.46       1552.77        69.12 o
 -17   1   2        568.10        503.91        40.30 o
 -15   1   2        705.28        681.20        41.67 o
 -13   1   2       3567.31       3159.06       124.15 o
 -11   1   2      10090.47       9035.03       275.22 o
  -9   1   2      13017.95      12379.18       285.21 o
  -7   1   2        948.73        695.33        34.73 o
  -5   1   2      11946.53      12738.45       211.44 o
  -3   1   2      25011.09      27762.28       258.61 o
  -1   1   2       1376.24       1463.71        62.09 o
   1   1   2       1453.54       1362.16        62.54 o
   3   1   2       3339.40       2850.78       106.99 o
   5   1   2        129.00         37.90        12.87 o
   7   1   2        547.55        668.17        29.64 o
   9   1   2        450.72       1086.82        50.96 o
  11   1   2        362.05        411.45        33.04 o
  13   1   2       1820.42       1791.54        79.64 o
  15   1   2        876.98        891.52        51.75 o
  17   1   2         46.00         73.04        36.18 o
  19   1   2          0.39         27.66        38.57 o
  21   1   2        178.54        147.24        40.75 o
  23   1   2        110.88         39.56        37.81 o
  25   1   2         12.33          7.38        38.72 o
 -26   2   2         29.93         59.01        41.53 o
 -24   2   2          9.44         16.68        39.30 o
 -22   2   2          7.34         60.11        36.37 o
 -20   2   2          3.02        -30.39        30.39 o
 -18   2   2       2682.43       2672.00       113.99 o
 -16   2   2        998.43        976.55        51.97 o
 -14   2   2        979.01        937.95        45.28 o
 -12   2   2       2020.05       2652.29       105.78 o
 -10   2   2         59.22        187.65        23.65 o
  -8   2   2       2939.61       3196.08       148.17 o
  -6   2   2      32967.47      36511.47       417.14 o
  -4   2   2      33901.13      35814.35       372.33 o
  -2   2   2       5386.66       5094.90       130.09 o
   0   2   2      50957.20      50274.36      1463.14 o
   2   2   2       3850.29       3759.07       128.79 o
   4   2   2        962.82        833.27        34.06 o
   6   2   2        427.79        600.04        25.80 o
   8   2   2         51.22          4.38        20.39 o
  10   2   2         94.64        104.76        23.90 o
  12   2   2        164.83        256.50        29.67 o
  14   2   2       3822.40       3550.54       135.72 o
  16   2   2       1427.65       1347.25        68.44 o
  18   2   2          2.57         26.95        33.09 o
  20   2   2         49.14         64.46        36.98 o
  22   2   2          1.16         69.92        37.25 o
  24   2   2         43.94         58.54        40.21 o
 -25   3   2        223.37        209.08        46.92 o
 -23   3   2        109.78        105.67        36.83 o
 -21   3   2        286.97        347.61        47.66 o
 -19   3   2         10.67         44.24        29.78 o
 -17   3   2        158.58         91.99        36.37 o
 -15   3   2       1990.63       1699.52        75.20 o
 -13   3   2       1169.47       1208.14        56.93 o
 -11   3   2       1121.17       1319.99        60.16 o
  -9   3   2        134.67        151.14        21.39 o
  -7   3   2       1731.10       1865.15        75.32 o
  -5   3   2       1619.80       1808.60        66.23 o
  -3   3   2       6635.12       6774.83       184.36 o
  -1   3   2       5219.90       4743.12       150.30 o
   1   3   2         35.97        196.10        17.96 o
   3   3   2       1938.44       2325.15        83.62 o
   5   3   2      19246.81      18806.84       367.78 o
   7   3   2       6359.88       5399.33       218.64 o
   9   3   2        527.02        651.83        32.88 o
  11   3   2       1184.56       1463.48        68.65 o
  13   3   2       2938.15       2655.40       118.99 o
  15   3   2       1220.76       1198.80        57.87 o
  17   3   2        342.40        362.59        45.18 o
  19   3   2        523.49        501.42        52.95 o
  21   3   2         32.07         20.95        39.33 o
  23   3   2        100.55         62.93        45.73 o
 -26   4   2          1.98        -28.12        28.12 o
 -24   4   2        109.76         86.60        37.26 o
 -22   4   2        130.42        165.80        42.31 o
 -20   4   2        616.88        664.97        57.05 o
 -18   4   2        219.43        268.27        41.03 o
 -16   4   2       3050.67       3146.57       139.67 o
 -14   4   2       2911.41       3013.95       122.26 o
 -12   4   2          3.10         12.61        24.61 o
 -10   4   2        781.17        712.77        36.02 o
  -8   4   2        900.19       1627.64        68.65 o
  -6   4   2       2027.48       3264.87       112.19 o
  -4   4   2         53.90         53.52        16.06 o
  -2   4   2       6604.41       7512.00       214.96 o
   0   4   2      15329.18      16021.56       247.20 o
   2   4   2       8967.42      10693.20       266.80 o
   4   4   2       2459.15       2888.77       106.00 o
   6   4   2        178.83        237.94        26.57 o
   8   4   2       5981.01       6029.57       262.85 o
  10   4   2       6129.77       5849.54       191.48 o
  12   4   2        666.65        768.68        46.82 o
  14   4   2        882.80        831.35        52.89 o
  16   4   2        336.68        235.84        41.33 o
  18   4   2        174.32        131.48        41.22 o
  20   4   2        125.00        111.88        43.82 o
  22   4   2        167.79         93.93        46.16 o
 -25   5   2          1.98          9.32        42.69 o
 -23   5   2         20.38         99.78        38.97 o
 -21   5   2        218.52        160.23        48.49 o
 -19   5   2        111.48         84.99        38.35 o
 -17   5   2         33.12         95.41        38.30 o
 -15   5   2        111.97        179.63        38.04 o
 -13   5   2        722.99        854.14        46.38 o
 -11   5   2        829.34        675.34        40.54 o
  -9   5   2       1539.59       1554.70        62.68 o
  -7   5   2       1018.17        832.31        37.73 o
  -5   5   2       1181.74       1283.43        58.90 o
  -3   5   2        327.24        277.88        25.18 o
  -1   5   2        239.63        263.81        24.31 o
   1   5   2        585.77        721.40        32.43 o
   3   5   2       1838.71       1485.68        65.52 o
   5   5   2       7218.52       7490.55       280.52 o
   7   5   2        561.51        635.67        38.00 o
   9   5   2          4.08         22.19        26.93 o
  11   5   2        301.63        329.02        38.10 o
  13   5   2          4.75         11.79        30.74 o
  15   5   2        301.95        260.94        42.03 o
  17   5   2         13.26         21.74        32.75 o
  19   5   2         63.54         72.83        41.56 o
  21   5   2        298.06        253.58        53.33 o
  23   5   2        197.50        203.46        50.07 o
 -24   6   2          0.06         -5.16        39.06 o
 -22   6   2         42.95         48.26        40.93 o
 -20   6   2        108.70        103.37        43.39 o
 -18   6   2          7.48         -1.20        36.77 o
 -16   6   2         32.69         57.77        36.14 o
 -14   6   2       2328.25       2264.61       102.72 o
 -12   6   2       2497.58       2237.14        87.84 o
 -10   6   2        158.32        132.22        30.27 o
  -8   6   2        322.84        513.54        37.44 o
  -6   6   2        601.38        638.02        37.38 o
  -4   6   2         19.27        -23.11        23.11 o
  -2   6   2         71.68         54.68        24.02 o
   0   6   2       1503.56       1815.99       136.98 o
   2   6   2        154.97        169.02        26.62 o
   4   6   2       3026.66       3010.50       118.99 o
   6   6   2       5087.18       5205.96       182.31 o
   8   6   2         11.62         -9.33        29.10 o
  10   6   2       1100.48       1110.16        55.26 o
  12   6   2        826.29        887.99        54.19 o
  14   6   2        506.56        594.13        51.38 o
  16   6   2          1.86         37.38        30.17 o
  18   6   2         68.81         71.39        43.55 o
  20   6   2          5.12         41.79        40.02 o
  22   6   2          0.99         25.40        34.59 o
 -23   7   2         27.41         70.99        37.37 o
 -21   7   2          0.62         -6.75        36.17 o
 -19   7   2        237.15        244.08        47.75 o
 -17   7   2        547.68        649.17        54.01 o
 -15   7   2        807.68        706.77        55.26 o
 -13   7   2         34.59          6.62        29.93 o
 -11   7   2        443.64        460.70        43.86 o
  -9   7   2       6225.82       6476.64       226.90 o
  -7   7   2       3193.81       3639.32       142.44 o
  -5   7   2       1627.65       1929.82        87.75 o
  -3   7   2       1149.91       1032.49        46.66 o
  -1   7   2       1693.86       1712.89        71.56 o
   1   7   2       2152.04       2088.82        88.01 o
   3   7   2       3662.02       3796.78       142.60 o
   5   7   2        712.25        868.82        48.34 o
   7   7   2        283.47        255.05        38.07 o
   9   7   2        793.77        734.20        51.89 o
  11   7   2          9.35         33.70        34.26 o
  13   7   2          4.69         12.66        33.58 o
  15   7   2        121.57        132.70        40.30 o
  17   7   2       1221.21       1084.72        75.56 o
  19   7   2        263.59        277.77        49.41 o
  21   7   2          0.40         31.22        43.10 o
 -22   8   2         96.56         28.42        48.74 o
 -20   8   2        134.04        148.18        45.64 o
 -18   8   2        113.64        134.71        42.75 o
 -16   8   2          7.01         32.83        33.02 o
 -14   8   2        320.52        313.09        47.87 o
 -12   8   2        739.26        676.73        54.25 o
 -10   8   2       1182.74       1329.69        76.45 o
  -8   8   2        454.88        492.10        46.11 o
  -6   8   2       1897.07       1691.51        72.26 o
  -4   8   2       3358.24       3808.74       156.15 o
  -2   8   2       1425.00       1435.15        71.16 o
   0   8   2        449.21        359.04        29.07 o
   2   8   2        290.94        253.72        36.96 o
   4   8   2        566.05        593.83        46.92 o
   6   8   2         65.45        121.13        36.69 o
   8   8   2         72.29         90.48        38.30 o
  10   8   2        279.87        296.73        46.37 o
  12   8   2        343.80        328.54        47.55 o
  14   8   2        309.77        332.12        49.17 o
  16   8   2         85.98         60.48        41.20 o
  18   8   2          2.56         25.32        39.28 o
  20   8   2          0.26        -17.59        39.16 o
 -19   9   2         31.18         76.26        46.43 o
 -17   9   2          3.40        -26.58        36.87 o
 -15   9   2         22.80         23.58        40.27 o
 -13   9   2         11.01          0.41        37.27 o
 -11   9   2        857.23        715.60        58.77 o
  -9   9   2       1800.93       1548.30        76.99 o
  -7   9   2          5.49         34.94        36.38 o
  -5   9   2        328.34        333.28        44.54 o
  -3   9   2          7.60         -9.71        25.56 o
  -1   9   2         32.42          7.11        29.64 o
   1   9   2         74.65         82.01        36.44 o
   3   9   2         37.52        -19.86        35.66 o
   5   9   2        572.19        434.35        51.39 o
   7   9   2         12.63         32.51        38.59 o
   9   9   2        833.37        597.91        61.60 o
  11   9   2          1.79         23.70        39.92 o
  13   9   2        104.14        135.61        41.96 o
  15   9   2         16.84        -41.43        41.43 o
  17   9   2         20.57         54.10        38.85 o
 -18  10   2         45.07         67.21        45.18 o
 -16  10   2         19.31        -10.77        42.59 o
 -14  10   2        165.61         86.33        44.01 o
 -12  10   2        241.39        134.49        50.18 o
 -10  10   2         60.95         14.19        41.85 o
  -8  10   2         80.51        116.32        39.17 o
  -6  10   2        554.62        544.54        55.61 o
  -4  10   2        626.80        547.92        54.18 o
  -2  10   2         69.24         84.39        38.66 o
   0  10   2         12.46         16.76        25.68 o
   2  10   2          0.59        -24.78        39.04 o
   4  10   2        363.50        239.06        48.18 o
   6  10   2       1170.24       1086.87        73.91 o
   8  10   2        212.84        191.37        52.46 o
  10  10   2          1.62         23.14        43.55 o
  12  10   2        110.12         70.85        48.17 o
  14  10   2        262.00        206.09        49.87 o
  16  10   2        136.12        113.40        47.92 o
 -15  11   2         13.59        -37.19        37.19 o
 -13  11   2          0.75          3.23        39.32 o
 -11  11   2         46.45         93.29        46.21 o
  -9  11   2        138.42        122.32        47.84 o
  -7  11   2        291.90        259.60        52.53 o
  -5  11   2        168.06        135.47        45.56 o
  -3  11   2          2.93         -8.45        34.94 o
  -1  11   2        116.37        -10.95        41.71 o
   1  11   2        159.83        151.57        44.31 o
   3  11   2        187.77        242.44        50.96 o
   5  11   2        574.99        542.53        64.93 o
   7  11   2        418.25        501.74        62.76 o
   9  11   2        282.90        248.23        58.22 o
  11  11   2        212.92        214.52        52.04 o
  13  11   2        210.66        146.57        52.91 o
 -12  12   2         61.61        147.52        48.44 o
 -10  12   2          1.63        -15.35        45.72 o
  -8  12   2        103.43        105.72        48.50 o
  -6  12   2         97.41        243.25        47.93 o
  -4  12   2        511.95        574.84        64.46 o
  -2  12   2         47.54         59.14        39.37 o
   0  12   2         74.52         28.25        29.15 o
   2  12   2          2.46         16.48        46.51 o
   4  12   2        370.12        315.16        63.26 o
   6  12   2        176.75        246.07        59.01 o
   8  12   2          1.69         59.25        52.21 o
  10  12   2          0.11        112.12        47.35 o
  -7  13   2          1.05        -51.97        51.97 o
  -5  13   2         32.27        -36.79        52.18 o
  -3  13   2        135.71        151.19        53.66 o
  -1  13   2          0.33        -35.49        38.29 o
   1  13   2         50.89        184.19        46.60 o
   3  13   2          0.03         13.71        49.62 o
   5  13   2         75.28        184.05        52.89 o
 -27   1   3         63.37        102.93        47.21 o
 -25   1   3         11.49          8.94        39.71 o
 -23   1   3         83.28         95.97        39.82 o
 -21   1   3        703.02        617.19        59.06 o
 -19   1   3        314.97        363.26        44.66 o
 -17   1   3        528.25        682.72        44.84 o
 -15   1   3        706.18        572.88        38.10 o
 -13   1   3       1252.07       1250.49        55.32 o
 -11   1   3       2292.57       2370.05        92.46 o
  -9   1   3      14316.63      15271.08       314.59 o
  -7   1   3       5871.78       5561.78       169.15 o
  -5   1   3      23467.07      24369.57       295.13 o
  -3   1   3      49224.34      50699.68       376.88 o
  -1   1   3        385.20        591.76        25.67 o
   1   1   3      38297.90      37902.82       345.26 o
   3   1   3        364.08        372.02        18.80 o
   5   1   3         56.47         27.41        15.21 o
   7   1   3        722.12       1165.79        53.05 o
   9   1   3        578.42        931.85        44.85 o
  11   1   3       3350.49       3999.28       146.28 o
  13   1   3       5029.89       4995.07       191.36 o
  15   1   3        669.48        756.40        50.20 o
  17   1   3        463.39        495.45        47.59 o
  19   1   3        112.79        142.64        42.29 o
  21   1   3         37.97          5.39        40.14 o
  23   1   3         78.67         51.00        44.26 o
 -26   2   3        284.22        190.17        49.60 o
 -24   2   3        217.49        271.55        46.52 o
 -22   2   3        100.48         80.14        37.20 o
 -20   2   3        967.94        927.75        59.61 o
 -18   2   3        138.18        215.98        35.65 o
 -16   2   3        336.23        508.10        41.22 o
 -14   2   3       3393.28       3477.52       138.86 o
 -12   2   3       1443.78       1399.36        62.45 o
 -10   2   3      28343.69      29022.50       473.56 o
  -8   2   3      17757.32      16648.88       322.29 o
  -6   2   3      16991.50      18836.63       306.54 o
  -4   2   3      43022.41      45231.44       428.05 o
  -2   2   3      24097.64      25134.53       300.20 o
   0   2   3      61898.25      59967.99       745.81 o
   2   2   3       8867.20       8808.33       205.74 o
   4   2   3        266.31        208.15        18.22 o
   6   2   3       5996.13       5204.81       193.02 o
   8   2   3      10082.36       8747.49       279.31 o
  10   2   3       7913.97       6846.37       279.56 o
  12   2   3        222.44        188.70        28.99 o
  14   2   3         40.55         92.90        33.40 o
  16   2   3        944.28        930.35        56.33 o
  18   2   3       2632.45       2632.18       111.74 o
  20   2   3        205.75         79.85        43.30 o
  22   2   3         47.26        154.11        42.19 o
  24   2   3          5.89         48.22        42.02 o
 -27   3   3          3.12        -13.50        42.22 o
 -25   3   3          2.13          2.79        35.52 o
 -23   3   3        501.94        434.94        55.18 o
 -21   3   3       1486.56       1425.89        74.64 o
 -19   3   3        173.86        147.09        39.14 o
 -17   3   3       1205.82       1438.33        65.68 o
 -15   3   3        725.57        694.11        43.99 o
 -13   3   3       3114.73       3258.07       122.35 o
 -11   3   3        851.81        765.92        35.60 o
  -9   3   3         56.15         47.24        18.96 o
  -7   3   3       1807.48       1735.94        68.29 o
  -5   3   3        151.91        100.71        18.47 o
  -3   3   3       7032.73       6629.91       185.57 o
  -1   3   3       5837.68       6420.13       179.48 o
   1   3   3       6899.59       6635.07       191.57 o
   3   3   3        106.04         94.33        16.91 o
   5   3   3       2195.27       2082.28        83.02 o
   7   3   3          5.81         73.96        22.83 o
   9   3   3         67.90         46.50        24.02 o
  11   3   3          5.17         34.04        23.67 o
  13   3   3       1576.01       2020.46        86.56 o
  15   3   3        325.74        307.24        41.49 o
  17   3   3         65.59         59.64        34.51 o
  19   3   3          2.46         43.46        35.82 o
  21   3   3        306.88        336.77        51.35 o
  23   3   3        165.53        113.82        50.07 o
 -26   4   3          9.63        -20.77        32.68 o
 -24   4   3          2.04         -7.68        39.61 o
 -22   4   3         68.33         24.32        43.07 o
 -20   4   3        122.69        145.90        42.87 o
 -18   4   3        150.94        258.56        41.12 o
 -16   4   3         18.81         30.99        29.85 o
 -14   4   3       1958.22       2093.21        95.31 o
 -12   4   3       2699.34       2437.35        94.25 o
 -10   4   3       1992.24       2438.90       101.93 o
  -8   4   3        299.86        220.09        25.78 o
  -6   4   3       4714.07       4713.49       193.95 o
  -4   4   3       3695.43       3051.09       149.93 o
  -2   4   3       1228.04       1147.79        47.92 o
   0   4   3         12.85          7.37        11.31 o
   2   4   3        205.48        175.13        21.99 o
   4   4   3        615.79        611.29        31.34 o
   6   4   3      11922.25      12756.41       360.36 o
   8   4   3        876.68        800.48        40.92 o
  10   4   3        260.42        366.56        35.90 o
  12   4   3        683.15        903.05        49.33 o
  14   4   3        750.88        793.95        53.03 o
  16   4   3        151.96        109.68        38.65 o
  18   4   3        144.41        160.53        42.84 o
  20   4   3          3.61         61.65        39.59 o
  22   4   3          5.00          8.21        41.39 o
 -25   5   3         56.76         43.94        35.73 o
 -23   5   3         35.03         -9.24        41.13 o
 -21   5   3        244.51        119.63        47.19 o
 -19   5   3       1097.92       1113.68        67.65 o
 -17   5   3       1253.40       1221.56        63.11 o
 -15   5   3       1058.65        969.35        53.90 o
 -13   5   3         65.36         59.81        29.62 o
 -11   5   3        731.67        736.54        42.15 o
  -9   5   3       2975.99       2619.35       106.52 o
  -7   5   3       1067.24       1142.35        54.93 o
  -5   5   3        727.21        661.95        31.50 o
  -3   5   3       1491.80       1498.83        60.71 o
  -1   5   3       9654.03       9695.17       278.74 o
   1   5   3       3480.96       2911.27       111.25 o
   3   5   3       2009.12       1771.71        71.12 o
   5   5   3       3600.54       3970.86       148.68 o
   7   5   3       6716.06       6550.48       286.63 o
   9   5   3       3931.69       4287.58       166.66 o
  11   5   3       1773.59       1982.68        97.01 o
  13   5   3          2.63         10.12        30.85 o
  15   5   3        616.53        548.86        52.22 o
  17   5   3        156.69        119.07        43.10 o
  19   5   3        828.88        821.37        63.54 o
  21   5   3         75.61         98.16        46.08 o
 -24   6   3        100.11         58.26        45.68 o
 -22   6   3         61.39          7.78        36.45 o
 -20   6   3        443.62        370.15        54.89 o
 -18   6   3        211.61        214.67        43.58 o
 -16   6   3         86.13         73.42        37.58 o
 -14   6   3        473.66        362.49        42.34 o
 -12   6   3       1863.74       1858.11        79.49 o
 -10   6   3        448.69        598.25        40.36 o
  -8   6   3        450.40        288.69        32.61 o
  -6   6   3       3187.80       2494.17       107.27 o
  -4   6   3        704.74        495.14        33.31 o
  -2   6   3       2600.65       2315.46        94.20 o
   0   6   3       4191.62       5041.25       162.88 o
   2   6   3       1350.63       1771.42        74.99 o
   4   6   3        985.56        905.47        44.58 o
   6   6   3       1741.25       1808.67        87.98 o
   8   6   3        296.46        315.87        38.61 o
  10   6   3          2.30          9.17        25.72 o
  12   6   3         94.68        102.54        37.69 o
  14   6   3        161.56        218.44        38.75 o
  16   6   3        771.21        796.32        61.82 o
  18   6   3        876.85        802.06        69.02 o
  20   6   3         82.39         78.38        45.38 o
 -23   7   3          8.73         42.95        38.82 o
 -21   7   3         53.10        -18.25        39.70 o
 -19   7   3         92.42        112.33        41.64 o
 -17   7   3          4.33        -30.92        36.70 o
 -15   7   3        318.31        377.17        46.45 o
 -13   7   3         21.83         12.92        34.01 o
 -11   7   3       1436.76       1505.60        73.54 o
  -9   7   3         51.43         46.82        33.75 o
  -7   7   3          7.49        -29.34        30.53 o
  -5   7   3        289.12        300.22        35.00 o
  -3   7   3        796.24       1019.12        48.38 o
  -1   7   3         27.93         51.55        27.60 o
   1   7   3          1.32        -13.50        22.81 o
   3   7   3         10.08         41.53        28.82 o
   5   7   3        599.79        551.10        42.82 o
   7   7   3        758.98        823.46        52.10 o
   9   7   3         24.27         35.72        35.08 o
  11   7   3        770.70        817.96        56.73 o
  13   7   3        104.38         98.81        35.04 o
  15   7   3         51.67         99.59        39.58 o
  17   7   3         32.50         81.57        42.62 o
  19   7   3          3.60         20.79        35.36 o
 -22   8   3         57.90          7.53        46.72 o
 -20   8   3        230.85        247.37        52.13 o
 -18   8   3          9.05         -0.12        39.78 o
 -16   8   3         18.00         15.73        30.42 o
 -14   8   3        524.33        604.52        53.78 o
 -12   8   3        365.32        362.73        47.15 o
 -10   8   3         27.29         68.42        36.74 o
  -8   8   3         28.98          2.99        34.61 o
  -6   8   3       1157.43       1060.89        55.23 o
  -4   8   3       3659.50       3856.91       159.70 o
  -2   8   3        655.22        867.52        46.84 o
   0   8   3         40.15          5.95        20.44 o
   2   8   3        261.49        291.00        37.19 o
   4   8   3       2674.26       2511.36       104.18 o
   6   8   3        421.56        448.43        45.80 o
   8   8   3         37.87         54.09        31.59 o
  10   8   3         20.12          1.98        38.43 o
  12   8   3        129.37         83.28        40.77 o
  14   8   3        229.92        238.36        47.40 o
  16   8   3         10.30        -34.37        34.37 o
  18   8   3         28.44         66.51        41.31 o
 -21   9   3          0.95         25.64        42.91 o
 -19   9   3        243.69        308.07        55.13 o
 -17   9   3        441.21        402.53        58.33 o
 -15   9   3        369.32        377.37        54.20 o
 -13   9   3          1.50          6.66        31.04 o
 -11   9   3         35.01        -25.46        38.88 o
  -9   9   3       1126.89       1169.00        66.87 o
  -7   9   3       1086.30       1336.01        67.57 o
  -5   9   3        567.10        571.21        49.28 o
  -3   9   3        272.60        186.81        39.68 o
  -1   9   3       2805.64       2800.83       129.02 o
   1   9   3       1367.75       1434.66        74.88 o
   3   9   3        251.37        167.71        41.44 o
   5   9   3         37.30         58.68        40.11 o
   7   9   3        521.01        600.81        57.53 o
   9   9   3       1251.21       1169.29        74.67 o
  11   9   3        190.40        211.56        47.52 o
  13   9   3         73.74         30.02        41.22 o
  15   9   3         13.71         21.34        40.03 o
  17   9   3        235.40        216.27        50.84 o
 -18  10   3         39.74        -16.80        47.79 o
 -16  10   3         59.79         92.76        42.69 o
 -14  10   3        335.79        393.10        56.10 o
 -12  10   3        323.37        352.94        53.03 o
 -10  10   3        181.47        223.49        45.90 o
  -8  10   3        231.15        286.30        47.22 o
  -6  10   3         10.71         46.11        40.47 o
  -4  10   3        735.77        825.77        60.60 o
  -2  10   3        380.37        340.40        48.53 o
   0  10   3          0.81         21.22        24.19 o
   2  10   3         19.84         12.53        39.81 o
   4  10   3       1250.50       1067.95        73.60 o
   6  10   3        731.46        668.35        64.19 o
   8  10   3        591.46        772.51        66.52 o
  10  10   3         41.92         73.32        38.10 o
  12  10   3         15.70         55.31        41.30 o
  14  10   3         35.16        -45.11        45.11 o
 -15  11   3          2.60         39.27        39.24 o
 -13  11   3         21.10        -19.18        39.79 o
 -11  11   3         24.53         32.92        42.93 o
  -9  11   3         11.37         50.32        37.69 o
  -7  11   3         54.46         52.67        42.32 o
  -5  11   3          2.67         25.87        39.81 o
  -3  11   3        318.52        252.13        48.44 o
  -1  11   3         23.32         22.30        38.32 o
   1  11   3          0.74         -3.32        39.98 o
   3  11   3          3.56         19.81        47.22 o
   5  11   3          0.68        102.15        42.36 o
   7  11   3         56.33         21.93        40.77 o
   9  11   3        167.28        171.13        52.55 o
  11  11   3          3.69        -17.29        39.12 o
  13  11   3         28.93         38.79        46.10 o
 -12  12   3         36.20        -48.85        48.85 o
 -10  12   3          4.18         -8.77        38.19 o
  -8  12   3         36.66         12.35        43.56 o
  -6  12   3        162.15        148.61        51.13 o
  -4  12   3        117.07         77.42        45.41 o
  -2  12   3         96.80        108.70        46.73 o
   0  12   3        143.95        186.92        35.15 o
   2  12   3        116.06        131.44        49.34 o
   4  12   3          9.83         67.34        47.52 o
   6  12   3         64.92         93.82        51.94 o
   8  12   3        158.30        150.44        53.02 o
  10  12   3        170.53        225.82        52.92 o
  -7  13   3         88.32        109.26        54.74 o
  -5  13   3         80.85         53.65        52.78 o
  -3  13   3         56.61        139.20        51.05 o
  -1  13   3         22.95         -1.59        39.74 o
   1  13   3         67.19         94.49        52.86 o
   3  13   3        141.82        180.77        58.66 o
   5  13   3        124.50        194.25        57.72 o
 -28   0   4        146.17        158.20        51.34 o
 -26   0   4        167.57        109.07        50.56 o
 -24   0   4        205.37        209.40        46.79 o
 -22   0   4        227.90        363.16        47.54 o
 -20   0   4        932.96        856.09        58.70 o
 -18   0   4       5031.43       5020.79       189.86 o
 -16   0   4       3456.69       3825.25       146.57 o
 -14   0   4       3167.04       3329.09       126.16 o
 -12   0   4         51.67         33.29        20.50 o
 -10   0   4      15417.49      16156.58       338.51 o
  -8   0   4      28973.74      29815.87       399.17 o
  -6   0   4       3855.32       4029.31       136.90 o
  -2   0   4      16579.52      17624.89       233.33 o
   0   0   4      73076.61      72133.59      1333.26 o
   2   0   4       1291.14       1224.42        49.72 o
   4   0   4        755.49       1172.67        51.40 o
   6   0   4       3944.78       3360.30       166.61 o
   8   0   4      10018.96       7852.29       292.12 o
  10   0   4      21208.51      20512.06       507.03 o
  12   0   4       5760.99       6097.07       214.53 o
  14   0   4       1104.96       1202.41        66.03 o
  16   0   4        576.26        547.07        48.35 o
  18   0   4       2355.23       2370.73        99.26 o
  20   0   4        587.50        511.40        53.84 o
  22   0   4         86.61         88.15        40.66 o
 -27   1   4         16.93         30.41        42.29 o
 -25   1   4         32.98         13.95        37.97 o
 -23   1   4        189.81        169.16        45.65 o
 -21   1   4       1403.34       1607.61        73.59 o
 -19   1   4       3021.74       3096.69       126.89 o
 -17   1   4         98.39        105.38        28.24 o
 -15   1   4         14.23        -10.73        24.06 o
 -13   1   4        920.52        854.38        41.68 o
 -11   1   4       9366.06       8934.59       274.40 o
  -9   1   4        465.79        340.00        22.13 o
  -7   1   4      11475.49      11730.86       242.93 o
  -5   1   4        882.85        690.98        33.00 o
  -3   1   4       1882.52       1991.34        93.60 o
  -1   1   4      10647.73      10531.65       193.77 o
   1   1   4      22272.65      21380.18       294.07 o
   3   1   4        679.99        496.90        24.70 o
   5   1   4       9752.99       7798.52       241.53 o
   7   1   4        875.24        874.60        37.09 o
   9   1   4         28.20        154.29        24.82 o
  11   1   4         32.43         47.17        28.50 o
  13   1   4       1778.72       1871.36        85.03 o
  15   1   4         20.84         85.92        30.47 o
  17   1   4        157.79        195.00        42.00 o
  19   1   4        211.43        168.68        45.77 o
  21   1   4        126.97         68.47        46.81 o
  23   1   4         95.26         29.21        45.90 o
 -28   2   4          5.99         -9.24        41.07 o
 -26   2   4         25.98        -42.36        42.36 o
 -24   2   4        124.36        154.01        44.70 o
 -22   2   4         24.00         -1.86        36.82 o
 -20   2   4         77.28         89.67        36.40 o
 -18   2   4       2050.38       1853.11        87.13 o
 -16   2   4        180.73         99.01        30.45 o
 -14   2   4       1450.12       1829.25        80.53 o
 -12   2   4      11255.42       9826.16       318.88 o
 -10   2   4       3825.31       3283.02       114.87 o
  -8   2   4        381.08        396.19        23.40 o
  -6   2   4      22624.47      25390.77       361.58 o
  -4   2   4      26565.12      27066.18       348.70 o
  -2   2   4      66072.62      66352.09       525.54 o
   0   2   4      10341.27       9045.23       299.92 o
   2   2   4       1052.20       1218.07        49.00 o
   4   2   4        704.90        561.30        27.77 o
   6   2   4        315.32        340.54        24.68 o
   8   2   4         55.25         66.78        23.09 o
  10   2   4        200.72        160.25        26.69 o
  12   2   4        268.23        310.21        35.69 o
  14   2   4        859.28        930.59        52.24 o
  16   2   4        630.61        610.80        51.24 o
  18   2   4        133.50         94.18        43.45 o
  20   2   4         21.91         34.71        38.02 o
  22   2   4         14.16         67.39        43.98 o
 -27   3   4         22.89          5.87        41.23 o
 -25   3   4         38.08          4.33        35.84 o
 -23   3   4          8.45         24.71        32.55 o
 -21   3   4        336.80        437.14        48.81 o
 -19   3   4         84.32         88.80        38.08 o
 -17   3   4         78.44         13.16        33.79 o
 -15   3   4       2267.18       1732.60        73.77 o
 -13   3   4       2835.90       2930.84       120.93 o
 -11   3   4          4.82          7.06        21.96 o
  -9   3   4       4193.20       4815.88       198.22 o
  -7   3   4      25675.15      29045.06       440.54 o
  -5   3   4       3629.24       3542.26       153.27 o
  -3   3   4       3197.23       3350.16       144.01 o
  -1   3   4       3954.63       4276.06       156.14 o
   1   3   4       2854.84       2734.93       132.92 o
   3   3   4      18743.29      19821.37       377.12 o
   5   3   4      19419.85      20577.59       422.03 o
   7   3   4       6270.83       5616.55       237.06 o
   9   3   4         78.74        115.87        26.11 o
  11   3   4       2224.24       2017.19        86.61 o
  13   3   4       1316.45       1167.47        61.58 o
  15   3   4        232.89        244.45        39.37 o
  17   3   4        238.98        207.34        43.23 o
  19   3   4        104.28         88.33        41.67 o
  21   3   4        129.29        145.34        47.32 o
  23   3   4         81.65         44.15        47.54 o
 -26   4   4         39.49         37.65        40.06 o
 -24   4   4        100.41         76.18        43.84 o
 -22   4   4        256.55        310.18        49.97 o
 -20   4   4       1506.96       1445.11        75.53 o
 -18   4   4        755.24        893.27        57.04 o
 -16   4   4        421.08        594.68        43.34 o
 -14   4   4        122.00        131.29        30.97 o
 -12   4   4        429.26        570.44        35.89 o
 -10   4   4         47.08         43.91        19.03 o
  -8   4   4      10677.50      10272.29       302.89 o
  -6   4   4       9840.54       9174.59       268.90 o
  -4   4   4       1142.82       1225.69        49.56 o
  -2   4   4      12911.51      12782.85       293.17 o
   0   4   4       8199.57       8813.14       177.19 o
   2   4   4      12023.23      13296.92       326.68 o
   4   4   4         76.02         67.03        21.94 o
   6   4   4       1723.61       1905.22        80.49 o
   8   4   4      10584.88      10724.83       371.45 o
  10   4   4       5766.74       5766.16       204.10 o
  12   4   4       1080.37       1089.21        53.70 o
  14   4   4          2.35        -24.89        30.95 o
  16   4   4        444.97        442.02        48.50 o
  18   4   4        600.19        490.20        56.23 o
  20   4   4        181.31        142.25        46.18 o
  22   4   4         60.22         93.73        44.14 o
 -25   5   4         21.50         11.79        37.81 o
 -23   5   4          3.85         18.51        39.39 o
 -21   5   4        386.37        432.43        52.14 o
 -19   5   4         60.14         96.03        39.41 o
 -17   5   4        753.36        828.85        54.95 o
 -15   5   4        580.75        459.28        43.35 o
 -13   5   4       3334.11       3594.98       141.64 o
 -11   5   4       4407.19       4176.30       154.84 o
  -9   5   4       1886.36       1935.81        83.71 o
  -7   5   4        723.36        731.26        36.43 o
  -5   5   4        117.91         88.35        21.57 o
  -3   5   4       6790.41       7024.65       251.25 o
  -1   5   4       1171.46       1219.56        56.20 o
   1   5   4        212.47        189.59        24.41 o
   3   5   4        196.29        294.92        28.73 o
   5   5   4       4630.46       5212.40       254.01 o
   7   5   4       4258.16       4566.54       167.82 o
   9   5   4        197.73        255.65        34.54 o
  11   5   4        695.93        747.96        48.32 o
  13   5   4       1738.23       1852.04        84.25 o
  15   5   4        423.01        452.43        49.98 o
  17   5   4         91.14         77.83        42.70 o
  19   5   4          6.42          9.79        38.77 o
  21   5   4         66.71         80.28        40.16 o
 -24   6   4          6.68        -23.96        41.63 o
 -22   6   4        172.86        179.54        39.84 o
 -20   6   4        766.70        644.19        60.47 o
 -18   6   4         12.90         -4.40        36.74 o
 -16   6   4        104.50         48.66        36.41 o
 -14   6   4       1001.95       1215.06        57.64 o
 -12   6   4        903.92        933.42        49.95 o
 -10   6   4          0.84         -8.73        25.82 o
  -8   6   4        381.76        388.43        33.99 o
  -6   6   4       1855.03       1684.65        77.42 o
  -4   6   4       3699.51       3812.46       144.18 o
  -2   6   4       3896.26       4464.39       219.80 o
   0   6   4         56.62         42.91        17.22 o
   2   6   4        692.61        749.81        40.75 o
   4   6   4       1331.68       1231.86        55.73 o
   6   6   4          8.84        -22.25        22.25 o
   8   6   4        406.41        340.93        39.75 o
  10   6   4        693.93        761.32        50.65 o
  12   6   4         15.17         59.43        35.75 o
  14   6   4        583.43        601.34        55.19 o
  16   6   4          7.53         -8.10        36.54 o
  18   6   4         72.64         26.01        46.38 o
  20   6   4          3.62        -25.36        42.35 o
 -23   7   4         89.81         80.07        40.58 o
 -21   7   4          3.25         52.75        36.48 o
 -19   7   4        218.52        295.79        46.86 o
 -17   7   4        961.40       1028.33        64.01 o
 -15   7   4       1430.85       1432.72        69.92 o
 -13   7   4        248.29        198.35        38.75 o
 -11   7   4        233.25        230.30        38.02 o
  -9   7   4       6721.08       6430.83       227.20 o
  -7   7   4       4068.73       4638.55       175.11 o
  -5   7   4        248.44        303.24        34.08 o
  -3   7   4         17.09          8.79        25.23 o
  -1   7   4       4787.28       4996.89       177.82 o
   1   7   4       3122.97       2976.42       128.40 o
   3   7   4        979.04       1141.35        51.54 o
   5   7   4       2283.73       2146.60        93.41 o
   7   7   4       1394.58       1405.26        67.24 o
   9   7   4       1008.13       1013.14        58.99 o
  11   7   4       1414.53       1340.59        75.47 o
  13   7   4        668.27        705.36        57.55 o
  15   7   4          1.03         69.65        36.98 o
  17   7   4         82.96         20.43        41.11 o
  19   7   4        231.08        256.40        51.79 o
 -22   8   4         68.62         36.71        45.58 o
 -20   8   4        324.85        360.92        55.67 o
 -18   8   4         75.18         60.66        42.20 o
 -16   8   4         11.09         15.58        36.41 o
 -14   8   4        135.70        150.19        40.71 o
 -12   8   4        813.14        922.35        59.13 o
 -10   8   4       1978.42       2016.85        82.47 o
  -8   8   4        144.25         17.74        35.72 o
  -6   8   4        472.45        477.73        44.23 o
  -4   8   4        389.34        484.40        42.17 o
  -2   8   4        948.99       1002.43        49.93 o
   0   8   4        390.78        408.91        29.96 o
   2   8   4         14.36         70.77        32.49 o
   4   8   4         89.26         84.03        34.30 o
   6   8   4          7.71        -19.68        38.61 o
   8   8   4        147.17        238.84        44.46 o
  10   8   4         74.38         68.15        39.81 o
  12   8   4        143.37        153.35        42.82 o
  14   8   4         64.93         65.49        37.92 o
  16   8   4         75.93         87.27        42.37 o
  18   8   4        118.37        117.60        42.04 o
 -21   9   4          0.03         44.98        40.77 o
 -19   9   4         26.85        -29.36        38.55 o
 -17   9   4         36.92         74.08        41.81 o
 -15   9   4        115.72         94.89        43.25 o
 -13   9   4          5.55         -8.91        30.34 o
 -11   9   4          4.30         19.31        36.52 o
  -9   9   4          4.73         24.83        35.48 o
  -7   9   4        123.79        112.27        39.37 o
  -5   9   4         50.88         86.02        38.03 o
  -3   9   4        539.79        476.24        49.67 o
  -1   9   4         15.49         21.03        28.43 o
   1   9   4        300.03        367.74        45.48 o
   3   9   4        228.29        192.68        41.23 o
   5   9   4        215.04        221.36        41.30 o
   7   9   4        148.98         69.27        44.17 o
   9   9   4         10.93         18.09        37.11 o
  11   9   4          3.49        -17.78        36.51 o
  13   9   4          5.24         -5.73        38.29 o
  15   9   4         19.42        112.81        40.27 o
  17   9   4          6.68         29.55        38.13 o
 -18  10   4          6.77         42.54        44.26 o
 -16  10   4         48.49         17.52        44.11 o
 -14  10   4        149.41        209.91        46.81 o
 -12  10   4        333.16        394.47        54.51 o
 -10  10   4         54.41         54.36        40.22 o
  -8  10   4         79.54         90.03        38.51 o
  -6  10   4        884.18        887.89        62.04 o
  -4  10   4       1196.28        934.49        63.56 o
  -2  10   4        100.60         91.96        37.08 o
   0  10   4          1.64          1.16        25.32 o
   2  10   4        842.33        731.80        63.48 o
   4  10   4       1202.45       1156.64        75.24 o
   6  10   4        236.68        314.32        55.17 o
   8  10   4         20.52         34.99        43.75 o
  10  10   4         29.71          5.61        44.30 o
  12  10   4        159.45        225.38        50.19 o
  14  10   4        337.41        326.14        54.12 o
 -17  11   4        180.27        205.23        54.86 o
 -15  11   4        186.28        186.47        52.71 o
 -13  11   4         62.18         12.45        43.85 o
 -11  11   4        113.25         96.32        44.61 o
  -9  11   4        147.70         60.49        45.80 o
  -7  11   4        430.48        360.03        55.30 o
  -5  11   4        298.00        382.97        50.85 o
  -3  11   4        135.19        106.08        44.03 o
  -1  11   4        858.97        730.98        63.03 o
   1  11   4       1369.39       1429.09        82.07 o
   3  11   4        418.45        471.10        59.47 o
   5  11   4         78.17          4.62        48.14 o
   7  11   4        288.77        156.55        53.71 o
   9  11   4        170.17        155.46        54.64 o
  11  11   4         37.83         40.98        45.34 o
 -14  12   4         31.92         68.93        47.83 o
 -12  12   4        178.60        121.85        52.14 o
 -10  12   4         35.14         -1.72        47.47 o
  -8  12   4          9.10        -22.85        35.04 o
  -6  12   4        270.94        219.18        52.53 o
  -4  12   4        697.97        648.95        68.41 o
  -2  12   4        202.47        293.63        51.58 o
   0  12   4          8.80         -3.18        44.02 o
   2  12   4         11.33         96.74        42.86 o
   4  12   4        113.55        249.79        54.50 o
   6  12   4        276.86        260.68        59.84 o
   8  12   4         69.01         65.28        51.83 o
  -7  13   4          5.60          7.23        50.69 o
  -5  13   4         12.45        -26.15        48.13 o
  -3  13   4          0.12         18.39        42.34 o
  -1  13   4         22.36         27.02        43.52 o
   1  13   4         30.24        -53.41        53.41 o
   3  13   4          7.58         35.62        54.36 o
 -27   1   5         20.71         16.47        39.68 o
 -25   1   5          0.68         24.85        39.07 o
 -23   1   5         40.37         55.59        41.42 o
 -21   1   5        484.24        559.50        53.34 o
 -19   1   5         90.06        121.66        37.72 o
 -17   1   5          7.13        -12.40        27.50 o
 -15   1   5       1601.31       1435.13        58.86 o
 -13   1   5       3352.23       3381.75       128.82 o
 -11   1   5       7197.24       7373.90       248.70 o
  -9   1   5       5311.73       5293.78       191.13 o
  -7   1   5       1528.49       1647.81        64.71 o
  -5   1   5       2094.84       2381.94       116.37 o
  -3   1   5      13523.32      13282.70       238.88 o
  -1   1   5      24542.24      23773.83       322.68 o
   1   1   5       7107.89       6931.97       190.48 o
   3   1   5        630.43        734.64        28.92 o
   5   1   5      10883.80       9626.21       278.88 o
   7   1   5       4979.24       5390.87       237.92 o
   9   1   5        861.11        949.15        44.42 o
  11   1   5       1109.33       1020.10        52.43 o
  13   1   5        851.01        774.60        52.15 o
  15   1   5        127.93        122.94        39.41 o
  17   1   5        175.57        174.09        45.21 o
  19   1   5         87.90         38.21        44.47 o
  21   1   5        258.98        251.32        52.84 o
 -28   2   5         65.57         58.19        48.84 o
 -26   2   5        202.90        199.42        48.11 o
 -24   2   5        232.16        315.83        47.35 o
 -22   2   5          1.13        -13.63        32.18 o
 -20   2   5         91.85         30.72        33.93 o
 -18   2   5        626.32        781.99        48.84 o
 -16   2   5       3760.45       4151.66       167.22 o
 -14   2   5       2867.30       3225.86       133.17 o
 -12   2   5          8.85         45.63        18.60 o
 -10   2   5        284.48        336.98        24.63 o
  -8   2   5       2181.31       1721.46        72.20 o
  -6   2   5      15671.93      15397.94       295.00 o
  -4   2   5         32.57         94.54        17.29 o
  -2   2   5      20343.90      20659.84       320.14 o
   0   2   5      21788.96      20588.78       336.33 o
   2   2   5      27430.55      27046.00       395.19 o
   4   2   5       8263.16       8417.43       259.21 o
   6   2   5        563.53        593.51        33.91 o
   8   2   5       1900.63       1803.44        82.67 o
  10   2   5       4870.71       4629.34       173.86 o
  12   2   5       1699.02       1872.60        76.72 o
  14   2   5          3.93         37.10        32.46 o
  16   2   5        456.11        430.23        45.59 o
  18   2   5        803.76        900.99        64.35 o
  20   2   5        326.55        211.43        54.54 o
  22   2   5         97.06         19.60        48.21 o
 -27   3   5         75.87        104.46        46.86 o
 -25   3   5          0.84          4.28        31.16 o
 -23   3   5         24.57         25.12        39.38 o
 -21   3   5       1069.77       1091.94        66.54 o
 -19   3   5       1013.61        945.36        57.85 o
 -17   3   5       1057.52       1238.34        56.96 o
 -15   3   5       2279.27       2084.10        90.70 o
 -13   3   5        156.59        154.03        27.89 o
 -11   3   5        517.84        474.56        30.44 o
  -9   3   5        750.35        740.64        38.22 o
  -7   3   5         80.39        180.25        23.41 o
  -5   3   5      13143.15      13275.81       292.54 o
  -3   3   5      29779.10      29118.45       419.75 o
  -1   3   5      25315.27      23983.92       382.93 o
   1   3   5       1119.82       1464.14        57.96 o
   3   3   5         22.58         62.97        17.01 o
   5   3   5        123.66         93.74        22.77 o
   7   3   5       2345.00       2120.16        87.05 o
   9   3   5          0.56          3.58        23.91 o
  11   3   5         86.51        100.81        30.21 o
  13   3   5       1276.57       1268.52        61.54 o
  15   3   5        832.08        920.04        54.20 o
  17   3   5         69.25         53.32        36.99 o
  19   3   5          0.72         88.72        39.56 o
  21   3   5        146.89        279.57        51.16 o
 -26   4   5          6.71         41.12        38.82 o
 -24   4   5         35.04        -13.74        39.87 o
 -22   4   5        147.38        156.26        44.44 o
 -20   4   5       1032.90       1098.20        64.43 o
 -18   4   5        319.17        197.70        40.88 o
 -16   4   5         12.61          3.05        22.84 o
 -14   4   5         36.80         82.31        28.91 o
 -12   4   5       1877.40       1737.08        70.49 o
 -10   4   5          4.21         41.02        20.06 o
  -8   4   5        199.33        253.41        26.48 o
  -6   4   5       1626.48       1427.35        56.34 o
  -4   4   5         25.83         16.32        18.88 o
  -2   4   5        282.18        151.02        22.17 o
   0   4   5       1639.20       1764.92        76.22 o
   2   4   5        399.26        308.20        25.93 o
   4   4   5       5929.39       7164.01       279.83 o
   6   4   5       5099.77       5897.14       274.17 o
   8   4   5        335.58        556.13        39.04 o
  10   4   5        838.46       1056.27        51.19 o
  12   4   5        149.12        174.93        28.56 o
  14   4   5         83.69        104.48        38.14 o
  16   4   5        155.87        168.69        42.20 o
  18   4   5          0.76         26.45        40.06 o
  20   4   5         40.03         23.52        41.23 o
 -25   5   5        281.92        265.13        52.78 o
 -23   5   5        166.42        177.99        46.26 o
 -21   5   5        166.32        106.95        45.23 o
 -19   5   5        174.11        267.15        43.70 o
 -17   5   5       1461.96       1354.57        72.24 o
 -15   5   5       1386.61       1406.74        66.35 o
 -13   5   5         85.32        122.24        29.16 o
 -11   5   5        184.35        119.30        25.49 o
  -9   5   5        850.60        666.87        39.31 o
  -7   5   5      12344.71      13811.70       376.04 o
  -5   5   5       2689.26       3226.27       123.41 o
  -3   5   5         20.12         96.13        23.37 o
  -1   5   5       1291.18       1449.03        64.38 o
   1   5   5       2858.82       2660.03       106.49 o
   3   5   5       5572.39       5955.15       257.10 o
   5   5   5       2225.28       2172.31        88.42 o
   7   5   5        599.20        594.93        42.77 o
   9   5   5        118.13        196.56        36.36 o
  11   5   5        431.31        365.05        44.89 o
  13   5   5        445.21        374.03        50.08 o
  15   5   5        264.93        260.33        43.65 o
  17   5   5        209.01        235.35        47.74 o
  19   5   5         44.38        -42.13        42.13 o
  21   5   5         14.38         21.58        41.83 o
 -24   6   5        103.11         58.05        41.04 o
 -22   6   5          7.43         54.51        36.74 o
 -20   6   5         83.42         51.83        43.04 o
 -18   6   5        148.90        210.98        39.77 o
 -16   6   5        499.80        479.20        49.41 o
 -14   6   5        370.30        412.84        41.49 o
 -12   6   5       3648.00       3804.23       155.20 o
 -10   6   5        979.97       1198.85        63.03 o
  -8   6   5        419.98        355.56        34.53 o
  -6   6   5       2956.81       2886.39       115.93 o
  -4   6   5        182.49         88.44        25.94 o
  -2   6   5       1619.00       1457.40        61.78 o
   0   6   5       5518.09       5495.72       254.68 o
   2   6   5       2566.11       2941.09       115.40 o
   4   6   5         50.34         24.08        28.19 o
   6   6   5         59.00        107.35        31.48 o
   8   6   5        689.82        778.95        52.36 o
  10   6   5        804.75        710.28        53.73 o
  12   6   5       2054.89       1974.37        98.52 o
  14   6   5        598.09        668.46        59.66 o
  16   6   5         54.86         52.45        42.55 o
  18   6   5         81.97        136.27        40.03 o
  20   6   5         61.38         18.00        46.16 o
 -23   7   5          0.05         65.37        35.05 o
 -21   7   5         25.63        122.77        43.46 o
 -19   7   5          7.34          6.93        32.02 o
 -17   7   5         40.19        134.79        39.84 o
 -15   7   5        634.48        670.04        52.62 o
 -13   7   5         77.15         78.87        32.30 o
 -11   7   5       3602.40       3433.27       136.61 o
  -9   7   5         44.64         53.46        32.72 o
  -7   7   5        117.08         48.68        32.64 o
  -5   7   5        643.66        623.68        42.27 o
  -3   7   5        680.50        776.99        43.60 o
  -1   7   5        152.59        124.92        29.11 o
   1   7   5        241.88        262.35        34.70 o
   3   7   5        261.54        439.78        38.96 o
   5   7   5        221.64        257.41        37.81 o
   7   7   5       2499.96       2480.60       108.19 o
   9   7   5        263.05        224.39        47.28 o
  11   7   5         14.39         -2.39        33.79 o
  13   7   5         79.79        102.91        42.31 o
  15   7   5          0.33         25.98        31.87 o
  17   7   5          5.66         67.64        38.18 o
  19   7   5         18.48         12.42        35.89 o
 -22   8   5         95.43         73.92        45.61 o
 -20   8   5        139.62        106.37        44.17 o
 -18   8   5          0.25        -12.13        38.40 o
 -16   8   5          1.96          6.89        37.10 o
 -14   8   5        818.34        758.84        59.64 o
 -12   8   5       1288.15       1224.46        64.76 o
 -10   8   5       1063.12       1149.18        66.04 o
  -8   8   5          0.99        -28.64        28.64 o
  -6   8   5         36.49         92.35        30.91 o
  -4   8   5       2128.36       2465.27        95.24 o
  -2   8   5       1254.72       1523.24        69.59 o
   0   8   5       2525.14       2412.91       177.00 o
   2   8   5       1640.68       1793.36        83.53 o
   4   8   5        954.91        953.61        57.76 o
   6   8   5        485.93        489.29        52.10 o
   8   8   5        159.99        142.60        46.89 o
  10   8   5         27.61         -4.09        37.28 o
  12   8   5         71.15         88.98        40.73 o
  14   8   5        310.40        299.16        51.06 o
  16   8   5        183.93        151.82        46.15 o
 -21   9   5          3.90        -12.19        38.94 o
 -19   9   5         65.62         98.85        47.12 o
 -17   9   5        466.11        552.93        60.74 o
 -15   9   5       1218.79       1294.80        73.76 o
 -13   9   5         52.07        102.59        34.22 o
 -11   9   5         18.40         36.36        29.69 o
  -9   9   5       2012.83       1808.53        82.78 o
  -7   9   5       4067.23       4326.30       182.68 o
  -5   9   5        376.31        290.89        46.02 o
  -3   9   5        505.98        612.94        50.31 o
  -1   9   5         30.08         61.09        31.16 o
   1   9   5         83.38        121.56        36.19 o
   3   9   5        965.26       1194.21        66.93 o
   5   9   5        347.84        396.72        52.14 o
   7   9   5        376.83        462.13        53.48 o
   9   9   5        419.76        424.32        53.88 o
  11   9   5        197.46        148.47        48.23 o
  13   9   5        105.96        112.15        44.60 o
  15   9   5         17.33        -18.56        38.65 o
 -18  10   5         48.97         35.05        45.73 o
 -16  10   5         16.96          6.37        41.69 o
 -14  10   5        242.79        325.88        51.31 o
 -12  10   5        540.75        634.86        61.36 o
 -10  10   5        226.01        206.17        46.39 o
  -8  10   5        135.04        236.62        45.23 o
  -6  10   5         24.32         -8.19        35.29 o
  -4  10   5        311.96        416.74        49.81 o
  -2  10   5         99.51        152.04        39.30 o
   0  10   5         16.36        -15.32        50.15 o
   2  10   5        502.15        431.27        57.14 o
   4  10   5        842.81        685.84        63.17 o
   6  10   5        273.85        226.51        54.17 o
   8  10   5         76.09         96.32        41.39 o
  10  10   5        135.57        148.07        49.11 o
  12  10   5          0.40         20.49        36.99 o
  14  10   5        107.22        115.73        48.50 o
 -17  11   5          1.30        -27.61        42.77 o
 -15  11   5         33.30         89.33        45.37 o
 -13  11   5          0.41        -34.30        34.30 o
 -11  11   5         33.28         54.17        33.21 o
  -9  11   5          6.29         -7.26        35.05 o
  -7  11   5         11.53         29.88        40.22 o
  -5  11   5          4.28        -17.18        37.78 o
  -3  11   5        190.27        197.67        45.65 o
  -1  11   5          5.48          2.72        43.11 o
   1  11   5        154.15        216.28        49.97 o
   3  11   5          0.01        -28.62        42.96 o
   5  11   5         66.59         87.74        47.40 o
   7  11   5         18.00          0.61        46.49 o
   9  11   5          7.35        -27.32        37.64 o
  11  11   5          0.68         13.33        38.79 o
 -14  12   5         24.60         68.13        47.60 o
 -12  12   5         20.78         20.73        40.57 o
 -10  12   5          1.50        -42.91        42.91 o
  -8  12   5         61.71         83.36        46.54 o
  -6  12   5        193.55        161.26        52.40 o
  -4  12   5        193.83         69.76        51.59 o
  -2  12   5         52.95         71.09        44.63 o
   0  12   5          9.50         -5.50        31.98 o
   2  12   5        187.20        244.13        55.26 o
   4  12   5        265.24        410.13        63.70 o
   6  12   5         46.75         33.79        52.18 o
   8  12   5          1.39         15.76        42.80 o
  -7  13   5         87.35         35.73        51.49 o
  -5  13   5         62.70         81.19        51.93 o
  -3  13   5         37.83         16.27        47.78 o
  -1  13   5         39.54         28.70        42.42 o
   1  13   5        200.89        178.38        62.41 o
 -28   0   6          5.99         79.87        47.80 o
 -26   0   6          7.12         18.99        42.93 o
 -24   0   6        372.64        456.68        55.58 o
 -22   0   6        116.33        179.32        42.56 o
 -20   0   6        167.24        152.20        39.26 o
 -18   0   6       1204.62       1154.71        55.80 o
 -16   0   6       1730.35       2028.30        84.55 o
 -14   0   6         29.54         -8.79        19.86 o
 -12   0   6       2127.42       1645.13        64.21 o
 -10   0   6      17089.59      17557.73       361.95 o
  -8   0   6      20583.56      18846.38       335.16 o
  -6   0   6       8350.29       7948.07       205.94 o
  -4   0   6      27556.40      24512.23       343.79 o
  -2   0   6         98.97        107.07        15.04 o
   0   0   6       7238.72       6475.71       276.26 o
   2   0   6       9781.43       8404.73       233.84 o
   4   0   6       1861.70       2384.23        90.21 o
   6   0   6       4053.06       4018.58       139.00 o
   8   0   6       8206.08       7724.78       308.04 o
  10   0   6       7311.84       6829.42       332.29 o
  12   0   6       4251.90       4837.56       187.81 o
  14   0   6        286.66        276.33        43.92 o
  16   0   6        649.73        641.92        52.95 o
  18   0   6       1016.10        987.78        67.68 o
  20   0   6        375.36        405.26        54.03 o
  22   0   6         26.89        -15.55        40.23 o
 -27   1   6          1.23         51.60        41.30 o
 -25   1   6         54.43         82.03        39.17 o
 -23   1   6        110.86        110.33        42.25 o
 -21   1   6        259.24        353.49        45.44 o
 -19   1   6        347.67        408.23        44.07 o
 -17   1   6          9.36        -27.07        27.07 o
 -15   1   6         27.96        -17.44        23.84 o
 -13   1   6         51.52         92.95        23.40 o
 -11   1   6       9305.39       9299.70       279.68 o
  -9   1   6         48.38         19.51        15.86 o
  -7   1   6       4839.92       4762.98       172.42 o
  -5   1   6       1966.12       1816.34        68.17 o
  -3   1   6      11017.40       9866.33       226.64 o
  -1   1   6       7596.73       7311.09       202.14 o
   1   1   6       1559.79       1710.65        66.00 o
   3   1   6       2398.75       2201.01        83.10 o
   5   1   6         32.71          8.24        17.77 o
   7   1   6       3835.29       3655.84       140.05 o
   9   1   6         27.36          5.24        26.26 o
  11   1   6        478.39        458.99        39.12 o
  13   1   6       1207.52       1274.08        64.30 o
  15   1   6        792.71        779.87        55.78 o
  17   1   6        559.55        654.77        57.48 o
  19   1   6          0.69         20.36        34.26 o
  21   1   6        123.50         97.20        44.62 o
 -28   2   6         10.15         57.89        43.70 o
 -26   2   6          5.53         -5.35        37.08 o
 -24   2   6         59.06        109.74        37.78 o
 -22   2   6        515.99        541.84        54.50 o
 -20   2   6        869.96        682.89        55.00 o
 -18   2   6        156.83        147.58        31.36 o
 -16   2   6       1443.25       1444.14        70.56 o
 -14   2   6        458.36        613.23        37.31 o
 -12   2   6         32.32         29.00        19.18 o
 -10   2   6        196.47        213.34        22.70 o
  -8   2   6       1202.87       1207.55        52.04 o
  -6   2   6         47.19         41.86        15.25 o
  -4   2   6      19813.10      20503.01       346.33 o
  -2   2   6      22242.08      22508.35       362.77 o
   0   2   6       4119.60       4410.22       117.94 o
   2   2   6       5569.49       5804.22       205.40 o
   4   2   6       5668.93       5642.00       225.82 o
   6   2   6       3027.42       3338.02       129.78 o
   8   2   6        109.02        173.07        26.91 o
  10   2   6        219.24        243.14        35.38 o
  12   2   6        700.31        729.56        47.85 o
  14   2   6        202.18        322.09        42.52 o
  16   2   6        135.16         85.47        38.49 o
  18   2   6          3.98         26.91        34.43 o
  20   2   6         56.35        119.22        44.76 o
 -27   3   6          7.20         10.26        37.18 o
 -25   3   6         64.96         43.84        41.27 o
 -23   3   6        131.47        173.12        42.69 o
 -21   3   6       1745.83       1657.32        81.62 o
 -19   3   6         96.22        101.22        35.13 o
 -17   3   6        477.67        374.92        38.15 o
 -15   3   6       3221.27       2649.72       109.61 o
 -13   3   6       3192.19       3181.21       121.93 o
 -11   3   6       2215.82       2161.06        87.46 o
  -9   3   6        544.65        534.18        29.77 o
  -7   3   6      12372.77      14060.11       327.60 o
  -5   3   6       3123.14       3241.79       159.97 o
  -3   3   6      15681.85      18515.88       352.55 o
  -1   3   6      29062.62      32218.29       470.24 o
   1   3   6       2249.96       2116.51        80.17 o
   3   3   6         48.53         35.93        18.55 o
   5   3   6       2515.06       2246.11        91.11 o
   7   3   6        865.16        841.94        49.31 o
   9   3   6       1494.07       1810.92        85.74 o
  11   3   6        814.85        770.07        49.23 o
  13   3   6          4.45        -14.31        28.65 o
  15   3   6        133.71        164.99        38.77 o
  17   3   6        244.77        239.08        46.61 o
  19   3   6         66.83         22.04        42.23 o
  21   3   6          8.50         -1.61        45.19 o
 -26   4   6        113.47         24.67        46.25 o
 -24   4   6        292.75        337.14        51.62 o
 -22   4   6        668.77        521.32        56.84 o
 -20   4   6        158.11        143.47        37.28 o
 -18   4   6        127.67         69.51        37.48 o
 -16   4   6        651.04        765.01        48.29 o
 -14   4   6       1067.00       1097.29        49.39 o
 -12   4   6      13848.75      14878.15       423.35 o
 -10   4   6      13128.94      14407.82       393.62 o
  -8   4   6        448.60        256.93        26.16 o
  -6   4   6       2283.39       1901.32        77.72 o
  -4   4   6      12579.20      13732.88       335.68 o
  -2   4   6      11254.41      12335.44       316.37 o
   0   4   6       1499.06       1349.13        41.22 o
   2   4   6      11333.42      11262.38       318.29 o
   4   4   6       6734.69       6669.14       276.31 o
   6   4   6        673.73        681.01        42.05 o
   8   4   6       2428.41       2559.13       108.94 o
  10   4   6       1187.90       1214.81        56.59 o
  12   4   6         60.71         74.37        33.58 o
  14   4   6         31.95          9.55        36.30 o
  16   4   6        385.80        331.21        48.75 o
  18   4   6        122.61        123.37        47.04 o
  20   4   6         51.74         91.36        46.95 o
 -27   5   6         24.08         45.46        45.01 o
 -25   5   6         39.98        126.13        42.98 o
 -23   5   6         34.50         17.90        38.92 o
 -21   5   6        378.43        364.86        51.20 o
 -19   5   6        117.39        130.76        35.57 o
 -17   5   6         61.02         90.47        38.15 o
 -15   5   6         65.55         57.78        28.86 o
 -13   5   6       3161.63       2894.97       127.14 o
 -11   5   6      12890.28      12990.00       410.59 o
  -9   5   6       2425.58       2584.53       107.67 o
  -7   5   6        136.69        228.71        29.25 o
  -5   5   6        442.89        427.62        30.56 o
  -3   5   6       4214.32       4713.78       218.60 o
  -1   5   6       1888.28       1999.37        83.15 o
   1   5   6         13.87         -2.08        20.72 o
   3   5   6          5.62         50.25        25.00 o
   5   5   6       1372.81       1533.71        65.05 o
   7   5   6       4008.01       4054.04       157.32 o
   9   5   6        471.75        482.97        40.53 o
  11   5   6        130.76         79.67        38.63 o
  13   5   6        264.78        279.18        48.89 o
  15   5   6        504.40        556.03        55.37 o
  17   5   6         20.80         15.58        41.53 o
  19   5   6         44.60        126.70        42.65 o
 -26   6   6         74.30         40.29        51.18 o
 -24   6   6         10.99        -34.92        40.65 o
 -22   6   6         61.25         75.54        42.67 o
 -20   6   6        285.14        271.84        46.21 o
 -18   6   6          6.06         15.26        29.74 o
 -16   6   6        382.02        360.29        41.87 o
 -14   6   6          3.06         49.02        30.85 o
 -12   6   6        236.01        167.29        34.46 o
 -10   6   6         58.09         33.34        26.72 o
  -8   6   6       1337.62       1324.12        68.94 o
  -6   6   6        204.10        267.70        30.96 o
  -4   6   6        444.01        496.80        34.89 o
  -2   6   6       3089.46       2887.73       115.96 o
   0   6   6         95.81         61.22        33.35 o
   2   6   6        820.23        813.64        43.94 o
   4   6   6        866.25        927.18        52.43 o
   6   6   6        469.33        539.09        46.19 o
   8   6   6        257.23        234.15        40.76 o
  10   6   6         40.84         23.95        32.47 o
  12   6   6         44.05         15.28        34.28 o
  14   6   6          0.48         53.90        37.32 o
  16   6   6        306.52        313.20        52.48 o
  18   6   6         64.88        117.02        45.12 o
 -25   7   6        142.68        124.56        48.02 o
 -23   7   6         43.36         36.66        41.52 o
 -21   7   6          2.18        -22.05        31.53 o
 -19   7   6         22.71         27.52        39.13 o
 -17   7   6       1175.93       1256.90        69.93 o
 -15   7   6       1968.91       1780.85        79.93 o
 -13   7   6        232.05        287.76        37.53 o
 -11   7   6        266.49        283.09        41.50 o
  -9   7   6       1324.48       1279.38        57.28 o
  -7   7   6       2968.87       3598.67       141.14 o
  -5   7   6         34.94         47.14        28.28 o
  -3   7   6        133.59        209.15        32.73 o
  -1   7   6        205.21        204.51        31.79 o
   1   7   6        861.16        758.15        46.26 o
   3   7   6        872.25        955.94        54.10 o
   5   7   6         42.37         31.72        36.61 o
   7   7   6        509.39        469.14        49.85 o
   9   7   6       1588.99       1633.24        81.62 o
  11   7   6        981.28       1101.00        67.43 o
  13   7   6         48.62         54.10        35.91 o
  15   7   6         34.01         76.89        39.97 o
  17   7   6        217.31        188.34        51.80 o
 -22   8   6         54.79        129.05        43.72 o
 -20   8   6        311.71        302.55        50.59 o
 -18   8   6         41.60         55.99        39.33 o
 -16   8   6         31.54         30.00        37.50 o
 -14   8   6        108.23        102.33        39.25 o
 -12   8   6        227.60        222.17        40.69 o
 -10   8   6         76.54         77.39        37.32 o
  -8   8   6          1.83        -11.67        32.94 o
  -6   8   6        132.11        149.39        35.32 o
  -4   8   6        862.11       1071.16        60.66 o
  -2   8   6        987.57        850.87        54.26 o
   0   8   6        115.86         52.60        25.98 o
   2   8   6          1.45          6.73        34.18 o
   4   8   6        324.96        198.29        45.73 o
   6   8   6        893.06        748.55        61.70 o
   8   8   6        857.99       1070.86        70.59 o
  10   8   6        107.32        113.90        36.97 o
  12   8   6        168.00        142.23        45.00 o
  14   8   6         85.22         86.60        43.00 o
  16   8   6         84.78        101.37        45.55 o
 -21   9   6          5.18         54.10        42.21 o
 -19   9   6        114.01        176.52        45.16 o
 -17   9   6          3.91         41.54        37.61 o
 -15   9   6        173.04        139.54        44.20 o
 -13   9   6        428.26        392.36        50.11 o
 -11   9   6         13.21        -21.90        32.97 o
  -9   9   6          6.72         82.73        38.78 o
  -7   9   6        170.31        208.95        44.10 o
  -5   9   6          0.10         36.17        34.16 o
  -3   9   6        126.01        121.02        37.12 o
  -1   9   6        120.99         84.10        39.10 o
   1   9   6        839.19        987.55        61.88 o
   3   9   6        114.79        170.78        46.32 o
   5   9   6       1152.84        983.81        69.65 o
   7   9   6        101.69        172.64        44.70 o
   9   9   6         85.38        109.53        44.15 o
  11   9   6         19.86         61.33        42.11 o
  13   9   6          0.02         38.99        42.83 o
  15   9   6          0.56         30.54        37.51 o
 -20  10   6         62.44        149.86        47.92 o
 -18  10   6         40.29         71.72        46.91 o
 -16  10   6         69.90         84.34        47.80 o
 -14  10   6        233.21        227.78        48.08 o
 -12  10   6        546.89        437.09        57.37 o
 -10  10   6        103.27         55.47        40.69 o
  -8  10   6          1.19         14.47        31.83 o
  -6  10   6        251.03        201.78        44.07 o
  -4  10   6        761.00        759.88        59.75 o
  -2  10   6        540.53        506.11        51.27 o
   0  10   6          2.77         83.14        36.49 o
   2  10   6         56.19         31.53        41.91 o
   4  10   6         57.86         49.71        45.27 o
   6  10   6        183.43        238.85        48.33 o
   8  10   6         90.00        139.19        47.98 o
  10  10   6         72.51         95.84        43.90 o
  12  10   6         68.45         88.63        44.57 o
 -17  11   6        120.30        137.43        51.17 o
 -15  11   6        156.66        194.95        50.52 o
 -13  11   6        101.31        143.35        43.88 o
 -11  11   6         14.81        -11.83        41.17 o
  -9  11   6          1.73         39.51        39.96 o
  -7  11   6        535.80        569.33        58.50 o
  -5  11   6        817.35        803.46        67.02 o
  -3  11   6        356.57        282.62        53.68 o
  -1  11   6        344.89        257.86        47.00 o
   1  11   6        275.41        282.91        51.97 o
   3  11   6        162.64        210.06        51.98 o
   5  11   6         56.40        107.69        48.36 o
   7  11   6         49.57         -7.32        47.93 o
   9  11   6          3.92        -43.93        43.93 o
 -14  12   6          2.45         51.34        49.43 o
 -12  12   6        184.46        240.76        56.74 o
 -10  12   6         62.95         87.77        47.32 o
  -8  12   6         16.77         93.21        45.68 o
  -6  12   6         52.79         14.45        44.87 o
  -4  12   6        295.27        236.46        55.05 o
  -2  12   6        210.33        188.15        51.00 o
   0  12   6         55.68        133.34        33.30 o
   2  12   6         31.98        -49.16        50.56 o
   4  12   6         34.90         99.27        45.80 o
   6  12   6        122.33        179.50        54.37 o
  -7  13   6          1.66         55.46        47.13 o
  -5  13   6         24.76        135.43        45.28 o
  -3  13   6          0.08          6.31        43.57 o
  -1  13   6          0.16         75.25        34.25 o
   1  13   6          5.14         20.71        50.83 o
 -29   1   7         65.56         99.37        49.33 o
 -27   1   7         13.09         33.20        45.26 o
 -25   1   7         25.04        -22.45        41.84 o
 -23   1   7        163.23        113.97        44.37 o
 -21   1   7       3290.04       3280.30       153.95 o
 -19   1   7       1357.80       1463.55        71.01 o
 -17   1   7        636.52        485.49        40.76 o
 -15   1   7       1560.88       1183.71        48.40 o
 -13   1   7          4.14         40.92        16.15 o
 -11   1   7        578.03        569.40        30.72 o
  -9   1   7       3030.61       3102.02       109.38 o
  -7   1   7       7101.12       8599.74       239.35 o
  -5   1   7        162.27        143.35        17.57 o
  -3   1   7       1745.93       1470.68        62.31 o
  -1   1   7       7937.22       8091.59       230.21 o
   1   1   7       4998.13       5201.07       194.28 o
   3   1   7       3810.62       4061.06       188.96 o
   5   1   7       3233.37       2754.76       108.37 o
   7   1   7       2038.23       2033.68        82.79 o
   9   1   7        139.30        193.13        29.76 o
  11   1   7        372.98        276.20        39.18 o
  13   1   7         70.98         66.31        29.38 o
  15   1   7        278.98        295.70        47.15 o
  17   1   7        369.19        371.11        50.95 o
  19   1   7          3.44        -23.57        33.23 o
  21   1   7         41.95         71.08        43.25 o
 -28   2   7         13.98          7.68        40.67 o
 -26   2   7        137.01        135.88        45.80 o
 -24   2   7        170.12        165.99        46.01 o
 -22   2   7        503.10        565.23        55.76 o
 -20   2   7        899.55        823.36        56.81 o
 -18   2   7       1303.56       1260.18        57.45 o
 -16   2   7       5087.79       5372.47       196.83 o
 -14   2   7         65.02         96.50        24.63 o
 -12   2   7        181.21        218.84        25.30 o
 -10   2   7      11587.07      11389.17       309.01 o
  -8   2   7       5655.75       4852.70       193.99 o
  -6   2   7        317.40        197.59        21.49 o
  -4   2   7       7934.75       8884.20       249.95 o
  -2   2   7      43520.54      47314.11       561.53 o
   0   2   7       9650.19      10078.82       188.09 o
   2   2   7       7100.54       7862.59       253.89 o
   4   2   7        627.22        621.87        33.79 o
   6   2   7        743.13        933.18        46.43 o
   8   2   7       1145.03       1078.46        49.96 o
  10   2   7       6406.61       6841.30       339.04 o
  12   2   7        973.98       1130.04        59.71 o
  14   2   7        444.65        502.68        50.78 o
  16   2   7        219.81        223.74        46.42 o
  18   2   7        272.74        238.40        50.74 o
  20   2   7        179.24        183.46        51.71 o
 -27   3   7         19.67        -34.98        42.37 o
 -25   3   7         24.29         27.95        39.55 o
 -23   3   7         35.88         11.65        39.36 o
 -21   3   7       1871.77       1861.42        85.12 o
 -19   3   7        375.76        505.17        46.16 o
 -17   3   7       1214.09       1428.30        76.37 o
 -15   3   7        190.69        177.96        33.12 o
 -13   3   7       1734.67       1619.99        67.89 o
 -11   3   7      10717.34      10929.86       337.32 o
  -9   3   7       3535.34       4471.57       200.52 o
  -7   3   7         57.83         19.62        16.52 o
  -5   3   7       1205.92       1273.46        55.00 o
  -3   3   7      24165.41      23575.56       426.34 o
  -1   3   7       8258.48       6885.07       237.28 o
   1   3   7       1167.73       1325.84        59.14 o
   3   3   7        276.28        315.63        27.40 o
   5   3   7       1309.31       1464.63        59.57 o
   7   3   7       2655.79       2755.30       110.05 o
   9   3   7        696.18        610.23        44.14 o
  11   3   7         71.13        160.63        33.31 o
  13   3   7        512.23        413.89        45.67 o
  15   3   7          1.07        -28.84        37.72 o
  17   3   7         60.37         71.36        40.58 o
  19   3   7         23.65         53.16        43.65 o
 -28   4   7         42.09         66.88        47.90 o
 -26   4   7          9.19         -7.32        43.59 o
 -24   4   7          3.37        -16.26        37.50 o
 -22   4   7        158.11        162.24        38.60 o
 -20   4   7         34.84         15.68        34.84 o
 -18   4   7        112.02        135.86        32.48 o
 -16   4   7       1031.54        987.34        52.11 o
 -14   4   7         45.53         21.08        28.63 o
 -12   4   7       7079.74       6622.84       298.21 o
 -10   4   7       1179.65       1493.48        67.04 o
  -8   4   7       4103.45       3546.99       130.24 o
  -6   4   7       1737.12       1611.00        69.07 o
  -4   4   7       3415.30       3382.32       128.23 o
  -2   4   7       7502.03       7401.36       260.54 o
   0   4   7       1199.10       1173.65        40.42 o
   2   4   7       1903.89       1916.43        79.90 o
   4   4   7        653.31        590.76        36.11 o
   6   4   7        620.87        720.88        43.38 o
   8   4   7        213.19        333.28        38.12 o
  10   4   7          5.68         81.39        29.87 o
  12   4   7        625.90        623.65        49.62 o
  14   4   7        341.28        366.41        49.49 o
  16   4   7        176.07        117.07        42.27 o
  18   4   7         53.83         49.20        45.47 o
  20   4   7          2.23         39.22        46.84 o
 -27   5   7         85.27         91.85        45.44 o
 -25   5   7        302.59        337.82        54.98 o
 -23   5   7        188.03        200.01        46.20 o
 -21   5   7         11.56         61.43        41.47 o
 -19   5   7        186.72        111.53        39.89 o
 -17   5   7        867.55       1010.94        56.82 o
 -15   5   7        655.04        636.80        46.22 o
 -13   5   7         64.80         70.84        27.69 o
 -11   5   7       2142.47       1991.15        85.48 o
  -9   5   7       6539.40       6280.88       281.51 o
  -7   5   7      10757.77      12618.03       376.09 o
  -5   5   7       1628.85       1718.66        81.03 o
  -3   5   7          2.57        -22.83        22.83 o
  -1   5   7         15.76         81.58        24.75 o
   1   5   7       3817.49       3831.96       139.80 o
   3   5   7       1702.16       1821.47        79.37 o
   5   5   7         84.74         54.00        27.75 o
   7   5   7         24.47         10.07        31.17 o
   9   5   7        720.79        966.59        55.80 o
  11   5   7       2654.01       2553.72       111.54 o
  13   5   7        154.56        168.90        38.82 o
  15   5   7          1.34          6.32        36.62 o
  17   5   7        142.28        103.31        46.91 o
  19   5   7        136.90        179.54        48.95 o
 -26   6   7          1.62        -36.29        36.29 o
 -24   6   7          1.54         61.46        41.65 o
 -22   6   7        169.26        133.48        44.22 o
 -20   6   7        692.12        643.34        61.47 o
 -18   6   7        744.87        805.18        55.79 o
 -16   6   7        696.68        677.15        50.40 o
 -14   6   7        153.77         97.92        34.02 o
 -12   6   7       2259.77       2662.68       111.84 o
 -10   6   7       1448.10       1842.81        83.46 o
  -8   6   7       1280.37       1173.59        57.17 o
  -6   6   7         27.45         39.22        23.43 o
  -4   6   7         53.43         56.96        24.48 o
  -2   6   7       2315.04       2118.74        82.94 o
   0   6   7       2434.58       2434.85        72.68 o
   2   6   7       1195.86       1164.37        55.88 o
   4   6   7        139.85        156.75        34.88 o
   6   6   7       1854.23       1887.95        87.48 o
   8   6   7       1717.42       1816.12        76.91 o
  10   6   7        725.47        666.81        56.48 o
  12   6   7         38.71         38.22        39.36 o
  14   6   7          1.52        -31.47        31.47 o
  16   6   7        131.89        100.43        47.46 o
  18   6   7         23.67         96.19        43.70 o
 -25   7   7          0.71        -22.68        43.86 o
 -23   7   7          0.70        -39.22        39.22 o
 -21   7   7         72.97         40.90        42.41 o
 -19   7   7        112.68        130.68        36.44 o
 -17   7   7        113.10        114.49        42.33 o
 -15   7   7         19.47        -23.53        33.95 o
 -13   7   7        454.95        336.01        43.01 o
 -11   7   7       1109.29       1110.53        56.53 o
  -9   7   7         15.32         50.24        30.52 o
  -7   7   7        150.42         90.29        32.55 o
  -5   7   7          7.38         12.56        28.83 o
  -3   7   7        535.12        636.52        44.25 o
  -1   7   7         12.98         58.70        29.45 o
   1   7   7        420.56        388.44        39.42 o
   3   7   7        497.34        424.59        46.94 o
   5   7   7         81.89        160.05        42.47 o
   7   7   7         23.78         66.71        38.93 o
   9   7   7          0.82         27.63        36.28 o
  11   7   7          0.89         38.59        36.52 o
  13   7   7         16.52         10.79        39.92 o
  15   7   7          9.87        -26.78        40.06 o
  17   7   7         51.86         72.87        42.91 o
 -24   8   7          5.47        -37.13        37.13 o
 -22   8   7          2.97        -30.92        30.92 o
 -20   8   7         78.57        116.89        43.63 o
 -18   8   7         16.85         -6.71        34.96 o
 -16   8   7         22.98          1.63        33.71 o
 -14   8   7        152.17         70.14        40.33 o
 -12   8   7        522.97        539.11        50.35 o
 -10   8   7        828.86        780.71        54.17 o
  -8   8   7         32.27         46.79        29.67 o
  -6   8   7         25.22         82.48        34.03 o
  -4   8   7         31.91         67.88        33.56 o
  -2   8   7          4.70         27.07        31.03 o
   0   8   7        711.67        521.99        35.45 o
   2   8   7         69.78         49.60        34.93 o
   4   8   7       2508.66       2381.86       111.97 o
   6   8   7        829.78        890.01        64.28 o
   8   8   7         38.22        -43.17        43.17 o
  10   8   7          2.66        -39.59        39.59 o
  12   8   7        194.42        251.82        48.47 o
  14   8   7        193.92        175.21        48.59 o
 -21   9   7          2.21        -18.58        35.12 o
 -19   9   7          9.14          2.78        40.49 o
 -17   9   7        152.68        170.92        47.81 o
 -15   9   7       1002.85        996.29        67.68 o
 -13   9   7        430.87        382.86        49.71 o
 -11   9   7         66.75         41.42        36.34 o
  -9   9   7        256.16        304.96        42.37 o
  -7   9   7        859.10       1054.01        61.00 o
  -5   9   7         79.96        118.71        39.24 o
  -3   9   7        346.98        236.89        45.83 o
  -1   9   7        904.30        692.29        57.63 o
   1   9   7       1688.53       1481.84        76.46 o
   3   9   7        601.20        795.10        60.47 o
   5   9   7          0.92         20.70        39.07 o
   7   9   7        126.33         82.67        47.40 o
   9   9   7        428.56        416.98        57.90 o
  11   9   7        568.99        642.76        64.19 o
  13   9   7        178.59        271.80        46.91 o
 -20  10   7         92.13        117.32        49.44 o
 -18  10   7          5.54         69.09        42.98 o
 -16  10   7         26.14        136.43        41.41 o
 -14  10   7         16.19         36.70        40.20 o
 -12  10   7        461.06        463.45        58.51 o
 -10  10   7        257.49        322.58        49.02 o
  -8  10   7         29.40         83.15        38.62 o
  -6  10   7         24.43          8.55        38.19 o
  -4  10   7        833.18        969.28        67.16 o
  -2  10   7       1606.13       1586.81        79.88 o
   0  10   7         28.71         -3.17        32.39 o
   2  10   7         72.68        -29.61        42.86 o
   4  10   7         10.19         -1.18        45.36 o
   6  10   7         31.18         62.52        46.70 o
   8  10   7        134.27        171.36        52.15 o
  10  10   7         23.12         -3.24        41.02 o
  12  10   7        101.21        135.61        43.42 o
 -17  11   7         24.14         73.51        43.64 o
 -15  11   7         10.42         -6.75        42.09 o
 -13  11   7          3.39         38.20        38.24 o
 -11  11   7          3.96         -0.46        40.36 o
  -9  11   7         22.31         27.56        41.52 o
  -7  11   7        163.85         86.41        45.75 o
  -5  11   7         22.57         40.94        43.31 o
  -3  11   7        117.49        146.81        44.77 o
  -1  11   7         76.75         71.71        42.18 o
   1  11   7          0.05        -22.35        36.23 o
   3  11   7         33.67        113.01        45.10 o
   5  11   7         22.15        -18.90        40.55 o
   7  11   7         19.95        -14.46        44.40 o
   9  11   7          0.17         -3.70        42.42 o
 -14  12   7          6.01          0.85        43.23 o
 -12  12   7          5.28         54.20        43.15 o
 -10  12   7          0.93        104.66        44.05 o
  -8  12   7        106.66        100.88        49.52 o
  -6  12   7        216.80        281.25        54.24 o
  -4  12   7        165.46        138.56        44.20 o
  -2  12   7         30.92        -22.37        43.32 o
   0  12   7         19.15         55.06        29.66 o
   2  12   7         87.63         72.96        52.11 o
   4  12   7         75.03         38.54        53.40 o
   6  12   7          6.56         26.16        40.86 o
  -5  13   7         43.35         84.63        47.29 o
  -3  13   7         12.11         35.39        43.04 o
 -28   0   8         38.27         49.38        52.06 o
 -26   0   8        435.42        415.11        63.77 o
 -24   0   8       1135.71       1032.72        72.72 o
 -22   0   8         20.20        -13.67        37.36 o
 -20   0   8        201.58        207.34        38.83 o
 -18   0   8         30.22         45.72        28.96 o
 -16   0   8       6770.42       8137.72       334.79 o
 -14   0   8       3457.58       3169.83       126.76 o
 -12   0   8       2113.14       1863.24        75.29 o
 -10   0   8       8749.38       9165.42       272.28 o
  -8   0   8      10588.91       8080.52       245.95 o
  -6   0   8       6417.97       4962.74       189.54 o
  -4   0   8       5449.86       5391.05       198.71 o
  -2   0   8       1178.31       1467.20        60.37 o
   0   0   8      11651.12      11786.10       305.13 o
   2   0   8      13271.91      13188.81       340.98 o
   4   0   8       1496.73       1718.88        72.50 o
   6   0   8         58.56         33.08        24.51 o
   8   0   8       1103.90        844.37        46.36 o
  10   0   8       5355.06       5944.12       213.94 o
  12   0   8       4543.17       4556.60       180.00 o
  14   0   8          1.15        -15.60        34.59 o
  16   0   8         36.32        101.53        39.12 o
  18   0   8        373.18        343.65        53.83 o
  20   0   8         83.28         55.81        47.37 o
 -29   1   8        280.09        296.28        60.69 o
 -27   1   8         62.46         76.92        49.17 o
 -25   1   8         35.17         58.22        39.17 o
 -23   1   8         13.81         -5.87        39.17 o
 -21   1   8        407.25        427.85        50.42 o
 -19   1   8        866.03        848.72        54.24 o
 -17   1   8        140.66         98.62        28.18 o
 -15   1   8          4.05         12.60        24.11 o
 -13   1   8          7.24         38.49        22.38 o
 -11   1   8      12839.56      12912.09       344.13 o
  -9   1   8       1768.04       2034.36        83.01 o
  -7   1   8         13.88         70.60        18.53 o
  -5   1   8       1900.59       2114.31        83.89 o
  -3   1   8       4231.25       3277.23       159.37 o
  -1   1   8       7934.19       7154.76       232.62 o
   1   1   8        776.74        924.96        46.43 o
   3   1   8        738.57        666.34        33.99 o
   5   1   8         75.29         63.16        23.22 o
   7   1   8       1376.82       1370.58        58.53 o
   9   1   8        498.53        524.82        41.60 o
  11   1   8        702.17        751.31        51.73 o
  13   1   8       1176.21       1155.23        64.25 o
  15   1   8        220.79        212.33        44.17 o
  17   1   8         74.67        116.23        42.32 o
  19   1   8          6.01         26.13        42.60 o
 -28   2   8          7.88        -37.20        37.20 o
 -26   2   8         17.93         67.79        40.83 o
 -24   2   8          4.98         24.14        39.45 o
 -22   2   8        745.57        743.83        60.71 o
 -20   2   8        683.53        609.06        49.89 o
 -18   2   8        179.71        212.24        35.00 o
 -16   2   8         15.37         33.53        28.21 o
 -14   2   8          1.53         36.26        23.37 o
 -12   2   8       1751.58       1877.71        76.10 o
 -10   2   8       1300.07       1428.84        63.29 o
  -8   2   8       1018.15        873.64        38.31 o
  -6   2   8      12144.83      11778.58       307.62 o
  -4   2   8       3602.37       3561.19       176.74 o
  -2   2   8          1.58         28.39        18.03 o
   0   2   8        759.06        836.25        26.41 o
   2   2   8        780.39        864.47        41.23 o
   4   2   8        227.22        249.98        27.40 o
   6   2   8       1031.76        872.01        43.63 o
   8   2   8         19.14        -29.31        29.31 o
  10   2   8        156.88        208.69        37.88 o
  12   2   8        345.07        369.75        45.48 o
  14   2   8          1.14         24.01        37.00 o
  16   2   8         48.65         64.20        39.95 o
  18   2   8         93.99        130.47        43.12 o
  20   2   8         41.42         42.48        50.49 o
 -27   3   8        130.13        183.87        46.95 o
 -25   3   8        156.36        116.73        45.18 o
 -23   3   8        430.21        370.43        50.95 o
 -21   3   8       1944.17       2042.82       101.59 o
 -19   3   8         97.89         81.70        36.41 o
 -17   3   8        336.85        252.01        38.35 o
 -15   3   8       1633.33       1464.33        71.67 o
 -13   3   8       2863.44       3017.57       120.62 o
 -11   3   8        204.26        109.25        22.86 o
  -9   3   8       5143.42       4797.77       226.79 o
  -7   3   8      13281.08      15689.30       375.23 o
  -5   3   8       3747.16       4274.46       200.35 o
  -3   3   8       4805.52       4623.64       210.30 o
  -1   3   8        250.94        284.28        24.63 o
   1   3   8        303.24        235.76        24.08 o
   3   3   8         22.77          4.14        20.96 o
   5   3   8       1121.18       1161.60        60.55 o
   7   3   8        537.24        683.81        45.71 o
   9   3   8         50.52         32.56        30.08 o
  11   3   8        714.14        593.80        47.01 o
  13   3   8        118.76        188.86        42.16 o
  15   3   8        268.15        230.24        48.45 o
  17   3   8        157.61        134.29        46.89 o
  19   3   8          1.45        -11.13        42.46 o
 -28   4   8         36.07        127.22        38.14 o
 -26   4   8        254.28        123.82        51.44 o
 -24   4   8        140.52        148.25        42.96 o
 -22   4   8        489.74        474.59        52.00 o
 -20   4   8        162.84         92.90        38.50 o
 -18   4   8       1007.24        978.52        59.24 o
 -16   4   8       4596.35       4967.80       193.68 o
 -14   4   8       1857.56       1828.51        71.17 o
 -12   4   8       2121.74       2699.94       105.54 o
 -10   4   8       5585.18       6114.14       272.24 o
  -8   4   8       9176.54       8127.75       302.15 o
  -6   4   8        191.51        277.84        28.71 o
  -4   4   8       2665.20       3199.69       119.89 o
  -2   4   8       3583.96       4111.41       147.35 o
   0   4   8        589.26        719.18        49.57 o
   2   4   8       2451.69       2103.52        87.27 o
   4   4   8         37.75         18.90        23.00 o
   6   4   8          3.50         16.45        28.32 o
   8   4   8         91.01        100.95        32.11 o
  10   4   8        896.00        878.59        55.38 o
  12   4   8        228.41        238.68        41.66 o
  14   4   8         35.42         57.35        37.12 o
  16   4   8        322.99        280.98        47.95 o
  18   4   8        195.88        252.39        51.27 o
 -27   5   8          4.72        -11.10        40.73 o
 -25   5   8          7.93         45.61        39.69 o
 -23   5   8         10.03         26.37        38.43 o
 -21   5   8       1730.45       1713.32        81.15 o
 -19   5   8       1480.42       1372.01        69.43 o
 -17   5   8          0.12         -8.85        34.78 o
 -15   5   8         14.59         -6.35        30.73 o
 -13   5   8       6440.37       6343.26       315.55 o
 -11   5   8       2347.86       2000.76        90.03 o
  -9   5   8        124.01        101.87        28.79 o
  -7   5   8        672.32        736.01        44.91 o
  -5   5   8        150.60        172.13        28.20 o
  -3   5   8       7303.98       7450.74       302.31 o
  -1   5   8       2609.89       2662.08       117.13 o
   1   5   8       1082.02       1116.34        52.60 o
   3   5   8       3048.86       2632.78       110.89 o
   5   5   8        241.26        327.21        38.29 o
   7   5   8        284.43        227.44        39.50 o
   9   5   8         95.91        125.93        37.88 o
  11   5   8          1.32         45.47        37.68 o
  13   5   8         38.72         33.30        37.95 o
  15   5   8         32.43         50.96        37.20 o
  17   5   8          3.77         81.62        45.17 o
 -26   6   8          8.39        -15.71        43.40 o
 -24   6   8        108.26         95.87        43.24 o
 -22   6   8          9.35         44.70        38.10 o
 -20   6   8        231.01        226.96        46.60 o
 -18   6   8        122.20        180.12        41.06 o
 -16   6   8         26.16        -20.67        35.19 o
 -14   6   8       1228.00       1248.08        60.29 o
 -12   6   8        197.93        199.04        34.59 o
 -10   6   8        871.50       1031.15        61.35 o
  -8   6   8         72.44         93.15        30.49 o
  -6   6   8         54.84         18.83        27.41 o
  -4   6   8       4021.75       3990.79       158.23 o
  -2   6   8       4557.96       4517.27       165.46 o
   0   6   8        165.43        183.41        40.48 o
   2   6   8         91.08         43.33        23.84 o
   4   6   8       2207.55       2207.04       105.40 o
   6   6   8       1810.43       1877.55        77.23 o
   8   6   8        281.20        213.11        46.66 o
  10   6   8          0.09        -30.42        30.42 o
  12   6   8        282.41        202.91        44.35 o
  14   6   8        327.92        340.88        53.90 o
  16   6   8        151.50        219.05        53.07 o
 -25   7   8         45.79         50.28        45.54 o
 -23   7   8         49.27         19.36        37.58 o
 -21   7   8         54.13         49.40        36.33 o
 -19   7   8         20.42         53.19        35.79 o
 -17   7   8       1228.94       1247.22        70.12 o
 -15   7   8       2225.51       2326.88       106.67 o
 -13   7   8        221.12        147.90        36.66 o
 -11   7   8       1101.02       1159.98        58.73 o
  -9   7   8        104.94         81.20        29.01 o
  -7   7   8       4127.73       4780.24       190.38 o
  -5   7   8       1233.95       1200.59        57.73 o
  -3   7   8        322.00        288.04        38.62 o
  -1   7   8         22.88          7.68        30.75 o
   1   7   8       5703.85       5325.99       195.88 o
   3   7   8       8191.85       8369.36       404.23 o
   5   7   8        796.98        964.83        59.27 o
   7   7   8        298.48        280.50        49.01 o
   9   7   8        747.99        810.07        62.93 o
  11   7   8        808.24        902.17        63.02 o
  13   7   8        145.97        197.47        44.01 o
  15   7   8          5.22        -27.61        30.76 o
 -24   8   8          1.51        -23.53        39.29 o
 -22   8   8          4.23         40.61        36.02 o
 -20   8   8        353.79        291.16        51.12 o
 -18   8   8        109.84         47.59        38.39 o
 -16   8   8          9.72          9.16        36.34 o
 -14   8   8         23.73         48.23        36.66 o
 -12   8   8        388.89        439.11        47.38 o
 -10   8   8        543.65        573.18        51.08 o
  -8   8   8        491.95        413.39        45.16 o
  -6   8   8         37.70         69.64        35.15 o
  -4   8   8        619.23        641.88        49.39 o
  -2   8   8        827.01        909.24        57.77 o
   0   8   8       1870.77       1979.47        63.68 o
   2   8   8       1792.92       1880.17        78.42 o
   4   8   8       1558.48       1380.71        72.43 o
   6   8   8        985.70        994.29        67.46 o
   8   8   8        333.49        324.12        48.79 o
  10   8   8         76.95        132.54        44.94 o
  12   8   8         39.62         17.38        38.56 o
  14   8   8         26.74         46.38        40.22 o
 -21   9   8          0.51          0.35        40.66 o
 -19   9   8          0.01        -37.56        37.56 o
 -17   9   8         66.12        103.48        42.55 o
 -15   9   8         73.42        150.93        38.80 o
 -13   9   8         15.67         38.47        39.91 o
 -11   9   8          4.01         24.23        35.62 o
  -9   9   8          5.62        -11.11        35.55 o
  -7   9   8        171.37        139.58        42.67 o
  -5   9   8        238.77        222.46        44.57 o
  -3   9   8        341.61        232.45        44.09 o
  -1   9   8         16.40         23.38        38.73 o
   1   9   8        208.15        223.07        45.56 o
   3   9   8          2.85        -11.79        39.97 o
   5   9   8          1.62          6.40        41.60 o
   7   9   8          0.10        -36.15        36.15 o
   9   9   8         11.88         12.55        42.95 o
  11   9   8         74.10         41.10        45.39 o
  13   9   8         65.16         65.79        43.61 o
 -20  10   8         53.64        114.56        50.12 o
 -18  10   8         84.07         57.63        47.00 o
 -16  10   8         37.75         40.58        41.26 o
 -14  10   8         67.31         58.16        41.41 o
 -12  10   8        376.35        344.90        54.36 o
 -10  10   8         62.39         53.67        39.66 o
  -8  10   8        102.38        141.95        41.95 o
  -6  10   8         24.64         44.74        39.10 o
  -4  10   8        732.40        610.28        59.64 o
  -2  10   8         63.99        113.02        38.54 o
   0  10   8         12.40         62.11        30.22 o
   2  10   8         75.78         24.90        45.75 o
   4  10   8        383.32        305.37        59.02 o
   6  10   8        572.19        592.67        66.46 o
   8  10   8         14.99         20.92        40.87 o
  10  10   8         77.79         88.48        40.43 o
 -17  11   8        189.28        118.52        52.26 o
 -15  11   8         87.19        133.71        45.23 o
 -13  11   8         15.77         47.38        36.40 o
 -11  11   8          0.65         49.78        42.34 o
  -9  11   8        140.00        196.15        50.53 o
  -7  11   8       1042.36       1048.02        75.27 o
  -5  11   8        457.49        493.60        56.29 o
  -3  11   8          1.93         34.07        41.43 o
  -1  11   8         16.20         -0.04        39.47 o
   1  11   8        294.92        204.05        53.39 o
   3  11   8         96.99         79.73        48.63 o
   5  11   8         15.10        -14.72        42.91 o
   7  11   8         39.32         51.53        42.89 o
 -12  12   8        169.44        127.30        47.36 o
 -10  12   8         26.87         72.66        45.94 o
  -8  12   8          3.50        111.26        44.11 o
  -6  12   8         17.39        -36.78        44.13 o
  -4  12   8        146.78        215.68        48.38 o
  -2  12   8        140.60         94.65        48.94 o
   0  12   8          8.73         18.52        61.17 o
   2  12   8         15.83        -36.74        36.74 o
   4  12   8          1.48         19.92        45.85 o
 -29   1   9        125.73        162.97        54.12 o
 -27   1   9        178.26        155.10        52.41 o
 -25   1   9        129.91        166.74        45.48 o
 -23   1   9        387.56        378.99        52.18 o
 -21   1   9       1446.53       1339.80        72.97 o
 -19   1   9        373.54        423.75        43.61 o
 -17   1   9          5.20          4.95        27.57 o
 -15   1   9        217.30        131.37        27.28 o
 -13   1   9       4650.77       4569.49       162.88 o
 -11   1   9       3459.53       3060.43       116.62 o
  -9   1   9         57.73         57.68        20.05 o
  -7   1   9        265.47        224.19        24.14 o
  -5   1   9       1074.02       1119.23        50.45 o
  -3   1   9       6464.29       6057.40       230.29 o
  -1   1   9       1001.85        869.48        35.20 o
   1   1   9       2173.22       2028.13        80.05 o
   3   1   9        418.39        394.68        31.28 o
   5   1   9        624.28        578.15        37.20 o
   7   1   9       4470.12       4727.84       181.21 o
   9   1   9       1301.06       1407.68        76.37 o
  11   1   9         39.85         27.99        34.59 o
  13   1   9          1.40        -17.88        34.86 o
  15   1   9        104.71        113.54        39.09 o
  17   1   9         57.27         46.40        40.37 o
  19   1   9          9.81          0.35        39.44 o
 -28   2   9          0.76         52.03        42.58 o
 -26   2   9        113.60        149.61        48.62 o
 -24   2   9        925.80       1002.67        69.11 o
 -22   2   9       1479.56       1408.48        73.85 o
 -20   2   9        297.70        207.65        38.16 o
 -18   2   9        445.85        443.96        40.73 o
 -16   2   9       3021.33       3088.20       127.81 o
 -14   2   9       1054.05       1051.84        53.13 o
 -12   2   9        280.84        536.84        34.28 o
 -10   2   9       3249.59       3939.34       140.25 o
  -8   2   9      11532.69       9800.95       299.00 o
  -6   2   9        946.41        677.61        35.77 o
  -4   2   9       1185.31       1294.99        54.98 o
  -2   2   9         36.76          9.77        19.88 o
   0   2   9        326.85        312.56        19.63 o
   2   2   9       3864.23       4165.21       148.13 o
   4   2   9       2357.38       2435.11        99.11 o
   6   2   9       1082.26        913.69        46.88 o
   8   2   9        841.54        826.77        49.65 o
  10   2   9       1515.32       1761.94        74.07 o
  12   2   9        677.45        759.48        57.30 o
  14   2   9          2.30         -9.72        36.68 o
  16   2   9         67.28         91.13        42.50 o
  18   2   9        179.96        166.42        54.75 o
 -29   3   9         70.43        112.43        44.30 o
 -27   3   9         42.38         43.05        39.60 o
 -25   3   9         49.85         19.19        38.00 o
 -23   3   9          5.83          7.22        33.93 o
 -21   3   9       1647.14       1810.19        93.60 o
 -19   3   9       2352.81       2540.76       119.23 o
 -17   3   9          4.01          1.33        28.99 o
 -15   3   9         86.66        128.24        28.65 o
 -13   3   9       1984.84       1680.66        72.18 o
 -11   3   9       4147.86       3477.59       136.15 o
  -9   3   9        628.76        770.60        41.11 o
  -7   3   9       1023.31        779.24        36.89 o
  -5   3   9       4544.19       3874.02       136.76 o
  -3   3   9       1129.58       1137.66        52.17 o
  -1   3   9       4610.78       4533.12       217.11 o
   1   3   9          1.96         43.16        19.68 o
   3   3   9        163.04        169.01        29.21 o
   5   3   9       2059.74       2413.90       107.66 o
   7   3   9       1344.84       1621.27        80.19 o
   9   3   9        592.63        772.96        50.88 o
  11   3   9        247.88        275.88        43.28 o
  13   3   9         72.24         69.69        41.18 o
  15   3   9        724.97        651.06        64.22 o
  17   3   9        341.88        296.57        55.72 o
 -28   4   9         98.21        136.79        49.75 o
 -26   4   9          1.57        -19.21        35.77 o
 -24   4   9         94.17        127.27        42.46 o
 -22   4   9         40.75         53.45        39.65 o
 -20   4   9         13.15         26.02        35.86 o
 -18   4   9        151.14         85.25        37.49 o
 -16   4   9          7.34         45.37        30.65 o
 -14   4   9        346.77        371.66        38.40 o
 -12   4   9        991.79        969.00        46.38 o
 -10   4   9       4455.96       5208.52       254.33 o
  -8   4   9        453.13        651.56        37.46 o
  -6   4   9          8.96         18.00        19.25 o
  -4   4   9       5970.18       6555.67       279.07 o
  -2   4   9       1537.27       1435.76        57.39 o
   0   4   9       1178.57       1400.60        56.28 o
   2   4   9        865.39        963.54        50.38 o
   4   4   9        120.75        100.50        28.33 o
   6   4   9       1805.81       1695.00        72.88 o
   8   4   9        716.23        706.16        51.05 o
  10   4   9         72.11         76.29        38.00 o
  12   4   9          0.24         19.86        33.78 o
  14   4   9        391.07        327.11        53.38 o
  16   4   9        145.40        157.52        47.17 o
  18   4   9          1.30         17.25        49.00 o
 -27   5   9         42.42        -15.76        44.66 o
 -25   5   9         62.96        110.72        44.40 o
 -23   5   9        111.10         68.24        40.76 o
 -21   5   9          6.95         32.91        41.17 o
 -19   5   9         57.44         37.22        36.52 o
 -17   5   9       1587.85       1640.68        74.05 o
 -15   5   9       2133.16       2317.94        95.45 o
 -13   5   9       1243.82       1283.04        61.76 o
 -11   5   9        289.25        291.73        32.39 o
  -9   5   9       1092.57       1116.84        56.83 o
  -7   5   9       3874.72       4232.49       154.66 o
  -5   5   9       3831.33       3346.86       131.22 o
  -3   5   9       1655.07       1677.00        72.56 o
  -1   5   9        205.74        159.18        29.62 o
   1   5   9       3142.15       2892.78       116.10 o
   3   5   9        912.74        977.42        46.64 o
   5   5   9         10.45        -29.41        29.41 o
   7   5   9         64.86         48.10        31.52 o
   9   5   9        116.13        219.94        39.71 o
  11   5   9        565.76        620.53        52.73 o
  13   5   9        610.70        546.20        58.26 o
  15   5   9        301.46        354.68        50.04 o
  17   5   9        130.67        206.57        50.34 o
 -26   6   9         93.48        140.58        48.93 o
 -24   6   9        207.06        187.73        49.80 o
 -22   6   9        527.81        589.18        60.25 o
 -20   6   9        185.30        267.97        41.42 o
 -18   6   9        329.94        364.01        44.58 o
 -16   6   9        504.35        472.41        49.08 o
 -14   6   9        777.18        693.28        50.43 o
 -12   6   9       1330.16       1490.00        76.46 o
 -10   6   9        198.25        197.36        31.27 o
  -8   6   9         29.39         55.63        30.49 o
  -6   6   9        916.39       1002.34        55.79 o
  -4   6   9       1883.13       2172.08        94.84 o
  -2   6   9       2107.08       2479.80       104.78 o
   0   6   9       2155.26       2406.63        73.95 o
   2   6   9        410.84        352.78        36.18 o
   4   6   9         11.24         32.64        34.47 o
   6   6   9        956.46       1061.18        59.30 o
   8   6   9        337.95        288.68        48.14 o
  10   6   9        279.58        263.86        46.23 o
  12   6   9        192.51        187.33        46.47 o
  14   6   9         14.37          4.68        44.54 o
  16   6   9         22.80        -39.91        39.91 o
 -25   7   9          6.95         57.12        43.63 o
 -23   7   9         10.94        -34.18        34.18 o
 -21   7   9        291.97        342.94        52.00 o
 -19   7   9        472.85        359.30        51.99 o
 -17   7   9          6.98         56.16        38.29 o
 -15   7   9       1415.26       1251.37        66.64 o
 -13   7   9         99.84         50.94        37.69 o
 -11   7   9       1392.48       1373.84        73.66 o
  -9   7   9         22.54         21.16        29.24 o
  -7   7   9        463.24        472.76        45.53 o
  -5   7   9         64.22        135.39        35.03 o
  -3   7   9        152.87        178.77        34.36 o
  -1   7   9        394.79        431.09        43.35 o
   1   7   9         30.09         57.15        32.04 o
   3   7   9        325.80        231.80        47.60 o
   5   7   9        142.71        118.30        42.27 o
   7   7   9        365.67        350.37        49.62 o
   9   7   9          0.06         65.91        38.86 o
  11   7   9         13.12         35.13        39.24 o
  13   7   9          1.43          3.48        35.96 o
  15   7   9          0.86         66.23        41.29 o
 -24   8   9          0.05          8.04        39.72 o
 -22   8   9          5.55         31.18        41.92 o
 -20   8   9         96.84         65.24        45.95 o
 -18   8   9         39.38         13.78        39.61 o
 -16   8   9         20.75        -25.89        35.69 o
 -14   8   9         39.15         80.59        35.39 o
 -12   8   9        243.69        330.26        44.58 o
 -10   8   9        595.19        604.43        54.57 o
  -8   8   9        321.73        347.75        43.65 o
  -6   8   9        320.40        442.51        47.97 o
  -4   8   9       3534.59       3847.44       164.90 o
  -2   8   9       5048.18       5007.01       195.24 o
   0   8   9        100.18        131.66        32.37 o
   2   8   9         52.30         11.72        35.91 o
   4   8   9        215.51        190.60        40.40 o
   6   8   9        120.43         30.89        45.03 o
   8   8   9        155.56        164.85        47.55 o
  10   8   9          4.33         38.50        39.39 o
  12   8   9          3.19         27.64        37.86 o
 -21   9   9          3.35          4.51        36.62 o
 -19   9   9          1.21         38.84        34.12 o
 -17   9   9        120.96          8.49        38.21 o
 -15   9   9        700.34        679.04        62.77 o
 -13   9   9        223.57        237.99        45.13 o
 -11   9   9         91.46        104.36        40.63 o
  -9   9   9         40.59         80.90        37.69 o
  -7   9   9       2852.06       3084.77       132.70 o
  -5   9   9       2226.70       2207.51        98.19 o
  -3   9   9        188.39        166.91        46.23 o
  -1   9   9         57.73         12.88        39.57 o
   1   9   9        822.24        725.82        58.09 o
   3   9   9        877.61        839.71        66.61 o
   5   9   9        186.93        187.42        49.06 o
   7   9   9        133.90        152.72        47.28 o
   9   9   9         71.13         97.01        46.04 o
  11   9   9        144.65        220.48        47.19 o
 -20  10   9         41.70         78.28        48.03 o
 -18  10   9         15.72          0.38        42.76 o
 -16  10   9          9.87         52.50        38.52 o
 -14  10   9          9.51         22.42        40.50 o
 -12  10   9        401.40        346.73        54.42 o
 -10  10   9        530.81        623.15        57.83 o
  -8  10   9        432.52        354.95        52.60 o
  -6  10   9        343.84        378.33        52.32 o
  -4  10   9        229.58        191.46        49.17 o
  -2  10   9        326.05        271.96        51.61 o
   0  10   9         21.16         78.59        30.83 o
   2  10   9         55.64         34.93        42.33 o
   4  10   9          3.55         13.71        44.01 o
   6  10   9        315.57        256.66        57.00 o
   8  10   9        194.78        161.07        50.38 o
  10  10   9         38.81        -41.35        41.35 o
 -17  11   9         21.27         84.95        43.55 o
 -15  11   9          7.31         76.27        43.42 o
 -13  11   9         98.39        156.05        47.70 o
 -11  11   9         21.92        -11.21        38.70 o
  -9  11   9         20.25         62.80        43.77 o
  -7  11   9          0.01          5.80        37.83 o
  -5  11   9          8.35        -17.07        40.90 o
  -3  11   9          0.04         41.50        40.54 o
  -1  11   9         68.53         50.79        41.90 o
   1  11   9          0.06         82.03        42.92 o
   3  11   9         55.70         98.98        46.22 o
   5  11   9         16.53         29.47        43.80 o
   7  11   9          7.59         -7.34        42.63 o
 -12  12   9         57.08          7.11        49.91 o
 -10  12   9         81.46        107.20        49.39 o
  -8  12   9        139.36        202.65        52.45 o
  -6  12   9         46.22         95.33        47.17 o
  -4  12   9         64.21         75.80        41.31 o
  -2  12   9         27.65         41.93        44.81 o
   0  12   9          1.83        -10.46        28.96 o
   2  12   9         22.70        -49.64        49.64 o
 -28   0  10         48.41         40.23        48.10 o
 -26   0  10         44.53         87.38        41.77 o
 -24   0  10        868.41        891.62        67.89 o
 -22   0  10        245.45        205.65        39.16 o
 -20   0  10         56.00        111.19        33.84 o
 -18   0  10        860.04       1086.41        65.41 o
 -16   0  10       4469.05       4957.96       189.45 o
 -14   0  10       1792.99       1624.11        66.96 o
 -12   0  10        408.60        350.96        30.13 o
 -10   0  10         15.49         32.84        21.76 o
  -8   0  10        870.04        558.94        31.28 o
  -6   0  10       4431.59       3382.56       123.48 o
  -4   0  10      17660.75      17667.76       398.39 o
  -2   0  10       6885.52       7339.58       269.84 o
   0   0  10       3473.20       3458.61        90.70 o
   2   0  10      13032.95      13009.46       382.28 o
   4   0  10        820.01        971.23        53.13 o
   6   0  10         93.10         68.78        29.51 o
   8   0  10        451.16        367.01        40.72 o
  10   0  10       1865.78       2100.66        92.23 o
  12   0  10        815.92        824.73        57.38 o
  14   0  10         28.18         20.27        34.32 o
  16   0  10         32.76         30.35        34.60 o
  18   0  10         76.21        149.32        48.53 o
 -29   1  10        218.81        265.79        61.72 o
 -27   1  10         40.77        164.06        44.57 o
 -25   1  10         22.21         65.51        41.58 o
 -23   1  10          7.91        -37.26        37.26 o
 -21   1  10        323.20        344.04        43.47 o
 -19   1  10       1542.18       1532.46        67.77 o
 -17   1  10        516.96        430.80        38.96 o
 -15   1  10       1333.39       1289.57        64.59 o
 -13   1  10         23.44         34.15        22.87 o
 -11   1  10      13601.58      11910.70       356.08 o
  -9   1  10       4398.28       4230.46       143.70 o
  -7   1  10        191.70        106.02        22.01 o
  -5   1  10       2612.42       3274.13       118.91 o
  -3   1  10       8384.13       8158.41       283.67 o
  -1   1  10       1839.98       1931.33        79.23 o
   1   1  10       2295.73       2541.64       105.02 o
   3   1  10        135.01         75.13        28.05 o
   5   1  10          7.65         31.30        27.59 o
   7   1  10       5287.19       4796.23       195.95 o
   9   1  10       1661.92       1581.33        74.08 o
  11   1  10         92.15        100.16        38.21 o
  13   1  10          5.84        -12.50        33.31 o
  15   1  10        168.17        177.67        41.75 o
  17   1  10         60.86         67.29        42.89 o
 -28   2  10         19.99         13.48        38.10 o
 -26   2  10          6.53         14.36        37.01 o
 -24   2  10         37.94         -6.05        42.06 o
 -22   2  10        183.41        103.76        43.83 o
 -20   2  10        314.89        285.04        42.15 o
 -18   2  10        260.82        188.36        35.19 o
 -16   2  10        125.61        134.01        32.24 o
 -14   2  10        427.54        438.12        34.37 o
 -12   2  10        986.40       1022.11        48.23 o
 -10   2  10       1236.91       1233.96        53.02 o
  -8   2  10       4381.69       4849.58       227.55 o
  -6   2  10      16728.55      17448.57       413.67 o
  -4   2  10       1234.69       1297.90        56.52 o
  -2   2  10       3519.48       3634.48       137.42 o
   0   2  10        220.81        196.97        29.62 o
   2   2  10        171.77        158.50        27.25 o
   4   2  10        440.33        359.10        36.06 o
   6   2  10          9.08          2.14        30.64 o
   8   2  10        573.28        500.67        45.07 o
  10   2  10          1.15         14.35        36.14 o
  12   2  10        703.52        644.95        55.84 o
  14   2  10          3.90          3.09        35.78 o
  16   2  10         17.66         62.77        42.91 o
  18   2  10         14.48        -23.77        47.78 o
 -29   3  10         38.39         80.24        46.58 o
 -27   3  10         68.53         64.57        43.07 o
 -25   3  10         12.53         14.39        36.54 o
 -23   3  10        241.47        190.46        46.30 o
 -21   3  10        986.02        963.85        64.48 o
 -19   3  10        269.83        286.58        41.97 o
 -17   3  10        251.68        247.37        36.32 o
 -15   3  10        301.52        319.73        37.16 o
 -13   3  10       2636.51       2770.98       116.88 o
 -11   3  10        202.00        117.49        27.68 o
  -9   3  10       1126.57       1252.91        54.20 o
  -7   3  10       1656.38       1675.82        74.03 o
  -5   3  10         27.38          8.08        19.72 o
  -3   3  10        241.32        242.45        28.64 o
  -1   3  10          3.46          9.05        21.17 o
   1   3  10        584.51        535.41        34.40 o
   3   3  10        429.04        457.83        35.52 o
   5   3  10         44.47         23.88        30.80 o
   7   3  10        616.70        734.15        48.72 o
   9   3  10       2100.70       2249.65       107.54 o
  11   3  10        127.46        145.24        44.28 o
  13   3  10         68.13        134.88        41.43 o
  15   3  10        216.02        187.65        52.64 o
  17   3  10         51.21         90.72        48.10 o
 -28   4  10         19.22         25.82        43.35 o
 -26   4  10         34.98         53.94        39.73 o
 -24   4  10        141.08        131.97        41.42 o
 -22   4  10       1038.55        986.19        66.34 o
 -20   4  10          9.69         61.08        36.28 o
 -18   4  10         30.19         30.45        31.30 o
 -16   4  10        493.65        467.30        43.51 o
 -14   4  10       1281.95       1134.17        55.17 o
 -12   4  10       4082.39       4347.78       165.41 o
 -10   4  10       2531.13       3178.89       122.70 o
  -8   4  10        271.93        144.61        28.67 o
  -6   4  10       2267.90       3012.72       125.77 o
  -4   4  10        528.82        406.03        35.99 o
  -2   4  10       1034.21       1146.70        53.25 o
   0   4  10        569.23        714.66        35.00 o
   2   4  10        310.41        354.83        34.87 o
   4   4  10         14.20         47.64        29.64 o
   6   4  10        130.76         79.87        35.79 o
   8   4  10       1267.05       1447.60        67.44 o
  10   4  10        737.52        728.03        57.37 o
  12   4  10        206.44        195.26        47.72 o
  14   4  10        486.27        491.20        58.80 o
  16   4  10        162.98        150.28        51.98 o
 -27   5  10        130.44        166.69        47.04 o
 -25   5  10          6.53         32.57        41.97 o
 -23   5  10         24.99         16.00        39.36 o
 -21   5  10        844.28        816.32        66.04 o
 -19   5  10        681.52        612.75        52.07 o
 -17   5  10        357.34        396.92        45.67 o
 -15   5  10       4092.05       4016.15       173.18 o
 -13   5  10          0.94         -2.18        30.02 o
 -11   5  10        802.02        712.95        45.61 o
  -9   5  10         55.44         55.44        26.55 o
  -7   5  10        896.59        863.25        46.85 o
  -5   5  10         34.34         86.48        27.51 o
  -3   5  10       2185.86       2213.36        92.72 o
  -1   5  10       2009.87       1930.49        79.93 o
   1   5  10        272.48        267.56        32.85 o
   3   5  10       2861.34       2366.77       100.18 o
   5   5  10          9.07         32.38        31.72 o
   7   5  10        729.93        626.73        52.27 o
   9   5  10         80.08        128.80        36.03 o
  11   5  10         30.33         80.13        41.84 o
  13   5  10          8.67         13.67        43.60 o
  15   5  10         72.70        113.19        46.04 o
 -26   6  10          0.94        -11.52        41.84 o
 -24   6  10          3.10         -2.94        37.69 o
 -22   6  10          2.03         69.47        39.90 o
 -20   6  10        232.75        296.77        46.38 o
 -18   6  10        137.17         97.79        40.45 o
 -16   6  10         64.68        104.54        37.17 o
 -14   6  10        291.33        231.72        37.81 o
 -12   6  10       1790.52       1744.24        67.68 o
 -10   6  10       6006.35       6382.91       228.75 o
  -8   6  10       1990.92       1673.52        81.75 o
  -6   6  10        888.60        925.26        53.28 o
  -4   6  10         24.58         50.58        28.28 o
  -2   6  10       2867.17       2756.52       122.31 o
   0   6  10        180.58        241.25        26.53 o
   2   6  10        155.77        134.80        31.54 o
   4   6  10        805.65        751.66        50.31 o
   6   6  10        635.83        642.30        52.32 o
   8   6  10        130.08         60.22        41.76 o
  10   6  10         30.49        107.11        41.66 o
  12   6  10          8.29        -28.67        31.53 o
  14   6  10         31.23         -8.83        44.27 o
 -25   7  10        208.46        221.13        59.23 o
 -23   7  10        349.82        225.12        56.18 o
 -21   7  10        150.77        174.29        45.36 o
 -19   7  10         25.79        -30.69        38.62 o
 -17   7  10        465.02        476.52        51.37 o
 -15   7  10       1121.22       1250.22        69.73 o
 -13   7  10        547.06        637.16        49.83 o
 -11   7  10        117.34         50.81        33.59 o
  -9   7  10        906.41        918.53        56.64 o
  -7   7  10       3267.87       3456.28       144.36 o
  -5   7  10       2995.84       2979.79       135.96 o
  -3   7  10        646.89        659.45        50.21 o
  -1   7  10         55.81         22.70        35.42 o
   1   7  10       3670.71       2894.41       137.71 o
   3   7  10       3646.06       3542.02       138.14 o
   5   7  10        193.49        297.46        45.43 o
   7   7  10          8.05        -19.23        35.64 o
   9   7  10        157.27        159.43        45.53 o
  11   7  10        370.11        364.00        55.88 o
  13   7  10         40.83         22.39        35.19 o
 -24   8  10          0.46        -22.42        40.00 o
 -22   8  10         37.95        107.99        41.75 o
 -20   8  10        362.87        422.77        59.23 o
 -18   8  10        391.54        387.68        52.01 o
 -16   8  10        168.50        217.93        41.29 o
 -14   8  10        196.10        151.32        43.55 o
 -12   8  10        535.45        536.56        51.58 o
 -10   8  10        400.25        443.20        47.71 o
  -8   8  10        191.92        196.55        40.91 o
  -6   8  10         11.07         16.48        36.58 o
  -4   8  10        718.06        745.15        60.34 o
  -2   8  10       2600.63       2433.24       114.09 o
   0   8  10       1815.21       2031.81        63.18 o
   2   8  10        443.61        537.20        50.36 o
   4   8  10         50.99        -35.58        35.58 o
   6   8  10        406.62        407.05        50.29 o
   8   8  10        156.28        115.44        43.38 o
  10   8  10         82.02        111.57        46.08 o
  12   8  10         22.87          8.69        42.65 o
 -21   9  10          3.13         -0.36        38.17 o
 -19   9  10          0.04         14.12        41.66 o
 -17   9  10         15.42         12.23        36.16 o
 -15   9  10         35.24         79.70        36.49 o
 -13   9  10         36.13         12.89        39.56 o
 -11   9  10        104.52        107.75        41.41 o
  -9   9  10        266.13        252.82        47.05 o
  -7   9  10        206.06        260.65        47.83 o
  -5   9  10          2.82         -0.53        42.30 o
  -3   9  10        183.69        154.30        44.37 o
  -1   9  10         40.49         33.68        41.36 o
   1   9  10        129.31         47.67        41.10 o
   3   9  10         55.80         61.25        40.77 o
   5   9  10         50.70         65.74        44.32 o
   7   9  10         38.98         79.60        40.82 o
   9   9  10          9.33         40.92        42.54 o
  11   9  10         63.56         38.95        48.71 o
 -20  10  10         40.72         58.89        49.19 o
 -18  10  10        132.58        211.37        50.69 o
 -16  10  10         39.42         60.16        39.37 o
 -14  10  10          8.13         34.91        40.53 o
 -12  10  10          4.17         24.19        39.47 o
 -10  10  10         51.52         45.40        43.22 o
  -8  10  10         19.17         78.92        41.60 o
  -6  10  10         85.18         58.15        35.49 o
  -4  10  10        445.82        414.24        54.05 o
  -2  10  10        194.23        224.40        48.77 o
   0  10  10          8.05         71.62        48.34 o
   2  10  10         12.38         42.60        36.86 o
   4  10  10         24.86         22.27        36.65 o
   6  10  10         31.42        111.52        46.60 o
   8  10  10         16.66          7.68        43.81 o
 -17  11  10         57.04        140.78        49.88 o
 -15  11  10        156.54        167.48        51.08 o
 -13  11  10        390.25        420.50        62.10 o
 -11  11  10        206.14        230.90        51.80 o
  -9  11  10         87.87         92.19        44.19 o
  -7  11  10        135.31        160.72        47.32 o
  -5  11  10         29.06        -17.68        41.60 o
  -3  11  10          1.69        -19.32        42.44 o
  -1  11  10         11.50         68.15        43.31 o
   1  11  10        109.84         99.82        45.48 o
   3  11  10         54.29         32.37        47.39 o
   5  11  10         75.87         38.88        44.85 o
 -12  12  10        247.24        221.88        51.38 o
 -10  12  10         70.89         79.78        48.80 o
  -8  12  10          5.35        -19.61        40.15 o
  -6  12  10         30.59         47.88        43.26 o
  -4  12  10          6.29         38.41        42.99 o
  -2  12  10         13.37         55.16        45.35 o
   0  12  10         42.05         12.23        45.81 o
 -29   1  11         94.71        147.60        52.19 o
 -27   1  11         90.74        146.35        45.54 o
 -25   1  11         10.71         25.51        41.19 o
 -23   1  11          0.77        -16.52        37.82 o
 -21   1  11        384.21        432.49        44.51 o
 -19   1  11       1750.91       2032.36        91.87 o
 -17   1  11       1287.02       1283.65        58.29 o
 -15   1  11        141.54         46.35        28.40 o
 -13   1  11        145.18        149.98        27.28 o
 -11   1  11       2194.23       1467.23        64.36 o
  -9   1  11       2099.52       1836.10        81.69 o
  -7   1  11         14.23         74.69        23.68 o
  -5   1  11         78.36         76.14        25.87 o
  -3   1  11       2903.95       3437.62       129.92 o
  -1   1  11       2385.54       2533.44       109.25 o
   1   1  11       5295.78       4857.01       170.85 o
   3   1  11       5399.57       5181.81       189.35 o
   5   1  11        550.02        573.51        43.80 o
   7   1  11          3.73         52.28        32.11 o
   9   1  11        220.39        234.08        39.54 o
  11   1  11         30.00          8.64        37.19 o
  13   1  11         19.09        -17.60        38.09 o
  15   1  11        400.01        394.66        54.28 o
  17   1  11         67.14        166.46        47.45 o
 -28   2  11          1.88         32.68        37.74 o
 -26   2  11         23.50         70.59        40.15 o
 -24   2  11        509.99        428.97        56.88 o
 -22   2  11        738.92        638.89        55.13 o
 -20   2  11         66.31         54.70        30.01 o
 -18   2  11         38.80         43.00        31.96 o
 -16   2  11       2520.15       2650.25       114.39 o
 -14   2  11       2999.18       2969.15       118.02 o
 -12   2  11       1849.37       2240.76        95.41 o
 -10   2  11       3066.98       3608.83       132.39 o
  -8   2  11       2705.94       2256.11        96.04 o
  -6   2  11        461.15        855.07        40.04 o
  -4   2  11       1120.62        872.31        46.22 o
  -2   2  11       2751.75       2452.43        99.73 o
   0   2  11       1691.64       1736.93        53.94 o
   2   2  11       5650.68       6792.17       302.54 o
   4   2  11       2270.81       2155.52        89.79 o
   6   2  11        124.35         72.01        34.52 o
   8   2  11       1354.07       1317.31        64.56 o
  10   2  11       2431.11       2471.03       107.17 o
  12   2  11        149.59         67.24        43.44 o
  14   2  11        118.59        229.50        45.85 o
  16   2  11         98.80         99.09        50.77 o
 -29   3  11         27.60         67.80        46.51 o
 -27   3  11         74.05         42.21        46.23 o
 -25   3  11         60.70        -31.07        39.70 o
 -23   3  11         87.96         39.25        41.54 o
 -21   3  11        421.19        455.20        48.61 o
 -19   3  11        705.36        747.24        54.50 o
 -17   3  11          7.98        -24.03        24.10 o
 -15   3  11         68.66         61.47        27.31 o
 -13   3  11       1409.38       1268.89        55.29 o
 -11   3  11       4324.55       3975.07       149.90 o
  -9   3  11       1061.74       1121.81        47.91 o
  -7   3  11        878.87        834.70        45.64 o
  -5   3  11        826.68        705.57        40.38 o
  -3   3  11       1881.07       2219.44        91.60 o
  -1   3  11       2676.52       2365.92       100.29 o
   1   3  11        231.06        163.26        29.88 o
   3   3  11        322.07        306.06        36.41 o
   5   3  11          3.50          1.55        32.07 o
   7   3  11       1582.02       1691.00        91.29 o
   9   3  11       2202.34       1857.18        83.76 o
  11   3  11        630.84        492.03        58.44 o
  13   3  11        167.45        214.40        49.91 o
  15   3  11        114.08        134.28        49.21 o
 -28   4  11         67.31         51.75        48.89 o
 -26   4  11          2.31        -36.91        38.48 o
 -24   4  11         15.73        -13.47        38.20 o
 -22   4  11          2.53        -10.67        32.23 o
 -20   4  11        222.67        282.63        43.03 o
 -18   4  11       1506.24       1596.36        72.32 o
 -16   4  11        110.53        129.20        34.94 o
 -14   4  11         59.06         77.21        33.05 o
 -12   4  11        432.31        390.19        34.09 o
 -10   4  11        662.39        798.65        42.92 o
  -8   4  11         26.92         65.91        23.71 o
  -6   4  11        555.39        638.09        40.04 o
  -4   4  11        274.27        329.92        34.69 o
  -2   4  11       1529.60       1698.30        76.97 o
   0   4  11        511.21        546.69        30.73 o
   2   4  11         42.96        122.39        31.28 o
   4   4  11          0.18         17.29        29.20 o
   6   4  11         73.85        133.94        33.93 o
   8   4  11         50.80         -8.96        41.61 o
  10   4  11          5.81         -7.48        31.65 o
  12   4  11         38.11         33.53        43.18 o
  14   4  11          3.03        -15.18        41.70 o
  16   4  11          9.71         12.52        49.25 o
 -27   5  11         21.86         91.60        43.88 o
 -25   5  11        103.04        210.01        47.10 o
 -23   5  11        602.51        561.19        61.41 o
 -21   5  11        195.20        131.54        44.49 o
 -19   5  11        156.97        116.91        37.74 o
 -17   5  11       1171.58       1090.82        62.07 o
 -15   5  11        290.62        326.39        44.08 o
 -13   5  11        841.64        927.78        53.33 o
 -11   5  11         83.76         67.23        30.94 o
  -9   5  11        386.40        471.24        42.29 o
  -7   5  11       3634.26       4018.65       163.22 o
  -5   5  11       6446.59       6811.56       329.48 o
  -3   5  11        599.37        635.59        44.86 o
  -1   5  11        235.57        262.74        36.43 o
   1   5  11       1072.42        963.78        48.22 o
   3   5  11        921.18        955.80        52.62 o
   5   5  11        175.56        138.23        41.78 o
   7   5  11        136.67        201.61        41.86 o
   9   5  11        802.50        769.30        61.64 o
  11   5  11        413.80        343.38        53.53 o
  13   5  11        136.23         97.42        49.72 o
  15   5  11        117.19         75.63        54.03 o
 -26   6  11         91.82         90.09        47.00 o
 -24   6  11         60.42         94.78        42.95 o
 -22   6  11        331.55        311.01        51.26 o
 -20   6  11        124.48        197.71        44.05 o
 -18   6  11        474.84        435.70        52.89 o
 -16   6  11          1.49          3.76        32.75 o
 -14   6  11        264.28        255.78        41.75 o
 -12   6  11        109.19        181.82        36.16 o
 -10   6  11       2801.59       2628.67       118.61 o
  -8   6  11       5460.53       5527.35       202.37 o
  -6   6  11        765.36        894.82        51.82 o
  -4   6  11        227.95        271.52        37.33 o
  -2   6  11         82.85        168.17        36.13 o
   0   6  11       1304.32       1486.10        52.02 o
   2   6  11        805.10        641.70        46.82 o
   4   6  11        196.75        162.29        37.56 o
   6   6  11        527.57        435.94        49.09 o
   8   6  11        257.81        266.64        46.21 o
  10   6  11        239.36        240.04        46.42 o
  12   6  11         70.55        -21.89        38.83 o
  14   6  11         93.50        130.40        48.85 o
 -25   7  11          8.56         23.50        46.44 o
 -23   7  11          1.05          1.46        37.39 o
 -21   7  11          8.86         41.32        40.20 o
 -19   7  11          0.18         27.49        34.24 o
 -17   7  11         20.97          4.64        37.77 o
 -15   7  11         63.37         80.55        34.80 o
 -13   7  11         43.97         86.63        34.72 o
 -11   7  11        228.87        343.56        43.39 o
  -9   7  11         41.20         21.67        32.60 o
  -7   7  11       1293.10       1337.60        66.25 o
  -5   7  11         82.16         64.65        36.22 o
  -3   7  11       1780.82       1797.15        74.89 o
  -1   7  11        526.89        391.50        48.88 o
   1   7  11        230.14        248.91        41.33 o
   3   7  11          0.42        -31.35        31.35 o
   5   7  11         57.86         52.34        41.18 o
   7   7  11         10.28         32.12        35.90 o
   9   7  11          1.40        -26.45        39.73 o
  11   7  11          5.07          8.39        43.37 o
  13   7  11         34.50         76.85        42.45 o
 -24   8  11         29.25        -21.85        44.22 o
 -22   8  11         19.07        -43.83        43.83 o
 -20   8  11        233.62        245.31        52.43 o
 -18   8  11        269.71        283.13        48.83 o
 -16   8  11          0.39         26.99        35.61 o
 -14   8  11        178.37        189.31        40.79 o
 -12   8  11         13.42         66.87        33.99 o
 -10   8  11        790.00        938.73        59.56 o
  -8   8  11        633.37        666.07        57.24 o
  -6   8  11        267.27        167.82        42.29 o
  -4   8  11        917.66        737.49        60.49 o
  -2   8  11       1033.13        848.51        62.50 o
   0   8  11         55.04         90.65        53.52 o
   2   8  11         35.83         47.84        37.15 o
   4   8  11        118.22         79.00        41.38 o
   6   8  11         34.09         32.02        34.52 o
   8   8  11         12.76         13.68        39.71 o
  10   8  11         31.76         74.04        40.63 o
 -21   9  11         23.53         40.07        35.31 o
 -19   9  11         43.61         47.75        43.48 o
 -17   9  11        224.29        208.60        49.65 o
 -15   9  11        480.11        447.55        55.31 o
 -13   9  11        182.26        193.71        45.50 o
 -11   9  11          1.06         57.96        35.63 o
  -9   9  11        172.62        132.89        44.45 o
  -7   9  11       1801.41       1936.78        98.48 o
  -5   9  11       1026.19       1104.06        71.06 o
  -3   9  11        145.16        161.71        46.94 o
  -1   9  11        109.67          9.23        42.83 o
   1   9  11        562.56        519.92        53.55 o
   3   9  11        390.57        423.54        53.30 o
   5   9  11          0.76         47.27        40.05 o
   7   9  11         36.21          0.17        42.53 o
   9   9  11         17.13          5.16        40.64 o
 -20  10  11        169.15        192.44        48.05 o
 -18  10  11         99.79        136.45        49.49 o
 -16  10  11         12.83        -18.33        38.52 o
 -14  10  11         35.44         44.38        42.60 o
 -12  10  11        280.26        205.54        47.17 o
 -10  10  11        384.64        439.56        53.68 o
  -8  10  11        119.12         77.72        40.10 o
  -6  10  11          0.43        -30.18        30.18 o
  -4  10  11         29.53        -39.50        39.50 o
  -2  10  11        272.45        328.64        53.72 o
   0  10  11        141.79        223.76        57.58 o
   2  10  11          1.70         -3.00        37.44 o
   4  10  11          0.52         22.27        35.24 o
   6  10  11        193.17        185.44        50.65 o
 -15  11  11          6.43         -0.98        43.32 o
 -13  11  11          0.41         89.74        46.24 o
 -11  11  11         59.96         85.46        37.67 o
  -9  11  11         32.61         74.31        41.37 o
  -7  11  11         34.72        -13.23        42.13 o
  -5  11  11         24.22        -34.32        34.32 o
  -3  11  11          2.34        -37.48        42.43 o
  -1  11  11          0.04        -24.86        42.54 o
   1  11  11          8.13         28.38        45.47 o
   3  11  11          0.15        -38.09        43.96 o
 -10  12  11          0.62        -23.29        38.13 o
  -8  12  11         33.78         60.39        47.68 o
  -6  12  11         27.40         40.85        41.70 o
  -4  12  11         15.49         32.47        43.54 o
  -2  12  11          2.92         21.73        40.27 o
 -30   0  12         60.72         78.80        51.79 o
 -28   0  12         10.85         19.33        44.83 o
 -26   0  12          9.57         27.07        41.99 o
 -24   0  12       1706.77       1781.75        93.70 o
 -22   0  12       1790.74       1649.31        82.64 o
 -20   0  12         24.70         29.27        28.78 o
 -18   0  12        233.92        245.55        37.92 o
 -16   0  12       3531.84       3338.31       141.11 o
 -14   0  12       1311.91        919.47        46.18 o
 -12   0  12         19.74         33.42        24.74 o
 -10   0  12        810.62        816.75        41.06 o
  -8   0  12      17621.33      18426.62       459.61 o
  -6   0  12      17099.79      18394.28       459.48 o
  -4   0  12       4340.23       4574.43       164.83 o
  -2   0  12       3950.94       3485.76       136.60 o
   0   0  12       3262.50       3354.19        97.25 o
   2   0  12       4691.12       5056.88       191.75 o
   4   0  12       2676.45       2458.36       101.74 o
   6   0  12         70.03        149.34        33.26 o
   8   0  12        171.46        130.66        38.19 o
  10   0  12        411.60        557.39        52.25 o
  12   0  12        217.59        197.68        44.35 o
  14   0  12         40.38         45.51        37.52 o
  16   0  12         38.93         31.17        47.82 o
 -29   1  12         85.83        151.31        53.37 o
 -27   1  12        102.32         70.22        48.03 o
 -25   1  12         98.31        104.04        44.97 o
 -23   1  12        144.56        119.89        43.05 o
 -21   1  12        368.29        471.58        46.42 o
 -19   1  12       1316.06       1294.49        64.21 o
 -17   1  12       1106.25       1090.57        59.35 o
 -15   1  12        143.08        137.94        30.80 o
 -13   1  12        315.56        326.72        33.62 o
 -11   1  12       9219.96       9060.02       335.06 o
  -9   1  12       2684.04       2269.25        95.64 o
  -7   1  12        475.39        479.18        33.71 o
  -5   1  12       2305.14       2245.57        93.70 o
  -3   1  12       3873.20       4017.88       145.99 o
  -1   1  12       1161.86       1230.46        50.20 o
   1   1  12        394.18        397.92        36.57 o
   3   1  12       1070.55        962.91        52.62 o
   5   1  12        882.61       1046.40        56.66 o
   7   1  12        630.92        701.68        50.53 o
   9   1  12         41.26         12.17        33.68 o
  11   1  12        129.98        176.90        38.35 o
  13   1  12          0.36          0.31        35.41 o
  15   1  12        120.97         69.72        49.05 o
 -28   2  12         17.08         71.53        45.30 o
 -26   2  12          7.22        -40.81        40.81 o
 -24   2  12         31.01         65.97        39.11 o
 -22   2  12          2.00         50.24        38.40 o
 -20   2  12         20.38         82.41        32.35 o
 -18   2  12         22.80         61.93        28.11 o
 -16   2  12        681.39        701.94        46.64 o
 -14   2  12       1013.07       1151.13        62.31 o
 -12   2  12          0.35        -24.42        27.52 o
 -10   2  12       1225.34       1193.65        57.52 o
  -8   2  12          5.39         25.04        25.16 o
  -6   2  12       1584.30       1692.77        82.58 o
  -4   2  12        659.59        658.27        39.79 o
  -2   2  12        802.14        733.22        41.90 o
   0   2  12         65.91         83.68        21.44 o
   2   2  12        398.84        358.45        37.12 o
   4   2  12          2.86        -31.87        31.87 o
   6   2  12        206.30        177.23        40.60 o
   8   2  12          1.88         37.43        34.53 o
  10   2  12          0.16         24.11        38.14 o
  12   2  12          9.43          2.82        36.77 o
  14   2  12        126.74        121.39        52.36 o
 -29   3  12          4.09         13.53        46.05 o
 -27   3  12         53.56         48.90        43.81 o
 -25   3  12         11.07        -15.38        37.52 o
 -23   3  12        164.38        225.93        47.46 o
 -21   3  12        217.59        196.71        43.87 o
 -19   3  12        313.21        355.74        44.80 o
 -17   3  12         32.13         -3.87        31.68 o
 -15   3  12          8.95         13.23        24.36 o
 -13   3  12       2841.46       3079.00       122.82 o
 -11   3  12        202.80        184.92        30.94 o
  -9   3  12         85.66        112.90        30.41 o
  -7   3  12         28.48          4.37        26.88 o
  -5   3  12       1170.98       1138.82        60.68 o
  -3   3  12       1912.27       2268.02       101.00 o
  -1   3  12       1373.61       1374.10        69.77 o
   1   3  12       1288.83       1013.85        55.08 o
   3   3  12        900.92        871.37        49.32 o
   5   3  12       1898.87       1979.27        91.35 o
   7   3  12        205.10        286.43        43.98 o
   9   3  12        609.52        573.25        56.68 o
  11   3  12        254.90        184.67        48.59 o
  13   3  12          5.81         85.86        45.40 o
  15   3  12        342.63        352.59        65.25 o
 -28   4  12          0.85        -17.56        39.06 o
 -26   4  12          3.43        -14.88        34.73 o
 -24   4  12         42.18         36.90        40.43 o
 -22   4  12        396.92        356.89        51.81 o
 -20   4  12          2.16         27.44        31.13 o
 -18   4  12        265.55        390.22        45.59 o
 -16   4  12        908.46        732.00        51.85 o
 -14   4  12       1934.26       1906.57        88.57 o
 -12   4  12        127.32        268.08        36.20 o
 -10   4  12         20.00         50.43        26.69 o
  -8   4  12        819.25        744.10        46.27 o
  -6   4  12        608.68        696.22        44.88 o
  -4   4  12       3603.16       3678.86       147.45 o
  -2   4  12        612.13        635.28        43.97 o
   0   4  12       1129.94       1384.62        43.33 o
   2   4  12        912.18       1029.12        54.67 o
   4   4  12        794.58        645.54        51.65 o
   6   4  12        899.08        722.34        54.61 o
   8   4  12       1217.81       1329.00        72.60 o
  10   4  12       1703.91       1777.54        93.75 o
  12   4  12         78.11          2.48        40.54 o
  14   4  12         78.20         76.09        47.06 o
 -27   5  12         30.79         65.76        45.94 o
 -25   5  12        111.53        111.73        48.18 o
 -23   5  12         51.48         63.05        42.37 o
 -21   5  12        179.66        200.66        45.53 o
 -19   5  12        181.78        140.19        40.77 o
 -17   5  12        856.02        796.11        57.42 o
 -15   5  12       2040.23       1965.37        95.45 o
 -13   5  12         18.31        -12.36        27.62 o
 -11   5  12       1407.15       1515.73        74.02 o
  -9   5  12       3020.95       2796.53       124.03 o
  -7   5  12        167.70        149.34        32.29 o
  -5   5  12        188.69        135.04        35.74 o
  -3   5  12       2744.94       2740.92       119.38 o
  -1   5  12       2350.52       2189.18       100.57 o
   1   5  12          0.76         25.41        31.75 o
   3   5  12        122.58         95.05        37.81 o
   5   5  12       1156.07       1138.65        64.46 o
   7   5  12        727.54        708.10        54.93 o
   9   5  12         88.26        127.01        43.25 o
  11   5  12          0.07         -3.63        35.49 o
  13   5  12          4.73          3.15        49.98 o
 -26   6  12        100.79        163.17        51.70 o
 -24   6  12          0.87         16.73        38.45 o
 -22   6  12         20.30        -23.08        37.15 o
 -20   6  12        297.33        327.82        46.92 o
 -18   6  12       1549.85       1506.31        76.97 o
 -16   6  12       1275.79       1257.46        66.00 o
 -14   6  12        253.59        189.04        41.94 o
 -12   6  12        575.54        681.57        51.95 o
 -10   6  12        271.41        258.90        40.30 o
  -8   6  12         10.46          9.31        36.69 o
  -6   6  12         53.96         99.81        34.78 o
  -4   6  12          1.93        -12.01        33.72 o
  -2   6  12        439.75        366.05        44.76 o
   0   6  12         14.09         18.14        23.18 o
   2   6  12        213.66        170.38        39.93 o
   4   6  12          2.85        -28.78        28.78 o
   6   6  12        212.78        215.54        45.01 o
   8   6  12        126.21        188.54        44.99 o
  10   6  12          4.33         -5.97        33.54 o
  12   6  12          0.51         -1.13        40.43 o
 -25   7  12        262.24        302.43        57.92 o
 -23   7  12        223.16        309.94        50.83 o
 -21   7  12          0.84         65.88        37.57 o
 -19   7  12          0.59        -19.99        37.36 o
 -17   7  12        820.67        651.65        58.82 o
 -15   7  12       1844.14       1981.32        96.24 o
 -13   7  12       1192.50       1182.87        67.95 o
 -11   7  12        363.31        428.32        46.51 o
  -9   7  12        487.41        546.50        51.21 o
  -7   7  12       2592.33       2656.57       121.15 o
  -5   7  12       2130.57       2165.35        95.62 o
  -3   7  12          4.11          4.62        37.63 o
  -1   7  12        320.59        358.04        47.55 o
   1   7  12        259.21        201.02        38.86 o
   3   7  12       1037.80       1041.17        61.17 o
   5   7  12         87.06        124.33        38.58 o
   7   7  12         30.26         58.36        39.19 o
   9   7  12         29.62         33.31        42.70 o
  11   7  12        246.34        224.74        54.73 o
 -24   8  12         17.45        -11.68        43.97 o
 -22   8  12         28.28         26.84        41.77 o
 -20   8  12         67.56         35.19        42.14 o
 -18   8  12        111.74        184.18        43.98 o
 -16   8  12        484.90        431.53        54.84 o
 -14   8  12        638.74        436.69        54.16 o
 -12   8  12        202.37        215.90        47.18 o
 -10   8  12        680.92        706.03        59.38 o
  -8   8  12       1551.13       1494.97        84.03 o
  -6   8  12        120.45        124.61        39.79 o
  -4   8  12         68.99         99.37        41.11 o
  -2   8  12        717.22        735.21        58.51 o
   0   8  12        273.23        385.05        36.12 o
   2   8  12          6.68         26.36        35.53 o
   4   8  12          8.68         23.15        37.50 o
   6   8  12         14.61        -15.24        37.84 o
   8   8  12         30.27         95.89        44.17 o
  10   8  12        108.76        186.78        48.62 o
 -21   9  12        106.15         91.41        50.03 o
 -19   9  12         15.02        -35.36        35.60 o
 -17   9  12          0.57        -14.48        39.22 o
 -15   9  12        138.68        215.74        45.69 o
 -13   9  12        201.43        210.54        45.82 o
 -11   9  12         23.71          6.57        37.75 o
  -9   9  12          4.91         -7.72        35.76 o
  -7   9  12         17.09        -10.53        43.82 o
  -5   9  12          8.27        -34.48        35.63 o
  -3   9  12        131.24        140.06        45.44 o
  -1   9  12         31.67         17.50        41.85 o
   1   9  12          4.54         -4.64        38.75 o
   3   9  12         15.23         61.58        40.45 o
   5   9  12         34.24         48.28        42.05 o
   7   9  12          0.49        -38.87        39.40 o
 -18  10  12          2.57         33.37        44.70 o
 -16  10  12          0.62         58.13        41.85 o
 -14  10  12          2.97        -16.58        41.66 o
 -12  10  12        191.10        143.50        50.05 o
 -10  10  12        206.68        216.62        47.93 o
  -8  10  12          0.44          9.81        35.17 o
  -6  10  12          1.07         21.50        38.18 o
  -4  10  12         77.45        -23.01        42.53 o
  -2  10  12         30.16         28.41        44.27 o
   0  10  12          8.17         68.05        32.60 o
   2  10  12          0.33         -7.61        42.61 o
   4  10  12         30.98         35.22        42.54 o
 -15  11  12        249.91        128.96        56.64 o
 -13  11  12        124.59         59.78        51.25 o
 -11  11  12         11.85         -4.09        36.54 o
  -9  11  12          8.05         71.12        42.54 o
  -7  11  12         76.45         38.19        47.33 o
  -5  11  12        155.15        141.76        52.21 o
  -3  11  12          0.67         74.92        46.67 o
  -1  11  12         15.99         23.11        48.19 o
   1  11  12         92.37        149.54        50.90 o
 -29   1  13         45.54         94.40        47.10 o
 -27   1  13         92.77         97.20        49.24 o
 -25   1  13         63.99         35.96        43.28 o
 -23   1  13        107.24        114.84        41.85 o
 -21   1  13        263.33        374.38        44.71 o
 -19   1  13       1060.16        934.08        57.53 o
 -17   1  13        242.66        246.74        38.67 o
 -15   1  13        131.67         66.64        29.13 o
 -13   1  13        798.59        823.05        46.36 o
 -11   1  13       3030.90       2882.18       122.12 o
  -9   1  13       1795.38       1999.74        97.51 o
  -7   1  13       1130.67       1254.46        53.88 o
  -5   1  13       3893.70       3670.39       143.06 o
  -3   1  13       6407.99       6638.25       312.13 o
  -1   1  13       6121.60       6283.44       211.56 o
   1   1  13         23.08         34.07        30.36 o
   3   1  13       2507.49       2684.31       110.21 o
   5   1  13          7.79         29.63        30.73 o
   7   1  13        690.97        759.51        55.76 o
   9   1  13        808.95        676.77        57.20 o
  11   1  13        252.26        338.99        48.03 o
  13   1  13         35.76         82.61        47.47 o
 -28   2  13          0.72          9.05        41.79 o
 -26   2  13          3.49        -30.62        37.43 o
 -24   2  13        653.14        644.38        60.50 o
 -22   2  13       1096.79        977.80        64.24 o
 -20   2  13         21.20         34.61        33.42 o
 -18   2  13          1.52         59.64        28.52 o
 -16   2  13       1619.46       1552.30        75.22 o
 -14   2  13       7935.25       6832.62       335.69 o
 -12   2  13       3179.13       3552.95       140.57 o
 -10   2  13        278.10        231.98        35.74 o
  -8   2  13       1478.18       1560.32        70.21 o
  -6   2  13       4431.26       5779.36       285.93 o
  -4   2  13       2871.37       3118.72       125.31 o
  -2   2  13        448.89        406.49        37.26 o
   0   2  13       1286.58       1276.29        53.57 o
   2   2  13       1203.57       1516.97        82.17 o
   4   2  13       1622.72       1356.17        63.23 o
   6   2  13        531.90        354.41        46.36 o
   8   2  13         26.68        120.96        40.21 o
  10   2  13        548.26        649.80        62.14 o
  12   2  13        250.16        236.62        51.29 o
  14   2  13         51.12        -35.83        49.94 o
 -29   3  13         45.63         72.53        45.76 o
 -27   3  13         55.51        114.70        46.66 o
 -25   3  13         95.07        137.33        44.04 o
 -23   3  13        259.09        288.74        47.83 o
 -21   3  13        392.59        392.62        49.79 o
 -19   3  13       3030.75       3068.42       125.51 o
 -17   3  13        419.03        458.60        44.47 o
 -15   3  13         29.33         35.63        31.54 o
 -13   3  13       1348.86       1197.25        58.83 o
 -11   3  13       5038.15       5104.85       193.46 o
  -9   3  13       1883.83       1823.86        94.17 o
  -7   3  13        647.09        731.56        44.49 o
  -5   3  13        712.73        716.40        46.35 o
  -3   3  13       1690.72       1939.30        82.92 o
  -1   3  13       3577.27       3715.70       152.04 o
   1   3  13         87.63         65.14        33.71 o
   3   3  13        144.68        171.36        38.49 o
   5   3  13        599.95        564.86        53.08 o
   7   3  13       1328.29       1278.60        71.09 o
   9   3  13        600.56        478.79        59.89 o
  11   3  13          0.80         17.31        44.33 o
  13   3  13         92.62        100.90        52.13 o
 -28   4  13         43.66         53.57        44.55 o
 -26   4  13         35.74         72.51        38.27 o
 -24   4  13         31.71          0.92        42.96 o
 -22   4  13        144.85        161.13        45.95 o
 -20   4  13        359.96        383.16        47.18 o
 -18   4  13        619.82        681.70        54.88 o
 -16   4  13        392.09        323.50        41.80 o
 -14   4  13       1933.37       2010.54        92.49 o
 -12   4  13         30.45         59.24        30.70 o
 -10   4  13       1087.28       1159.76        58.82 o
  -8   4  13          1.98        -13.00        32.86 o
  -6   4  13        157.22        157.10        34.66 o
  -4   4  13          0.20         20.11        31.19 o
  -2   4  13        220.15        192.43        36.36 o
   0   4  13        835.96        882.79        39.60 o
   2   4  13          9.17        -15.71        28.04 o
   4   4  13         10.27        -24.85        36.15 o
   6   4  13        252.52        333.13        46.03 o
   8   4  13        130.06        117.66        47.33 o
  10   4  13         24.50         46.26        41.53 o
  12   4  13         29.28         64.77        49.48 o
 -27   5  13          9.72         52.63        43.63 o
 -25   5  13        122.44        137.08        46.35 o
 -23   5  13        568.07        570.68        63.69 o
 -21   5  13         84.76        138.60        40.67 o
 -19   5  13        327.77        274.81        39.98 o
 -17   5  13       1106.17       1056.85        63.78 o
 -15   5  13        156.78        159.76        33.44 o
 -13   5  13        835.11        933.30        53.30 o
 -11   5  13        787.28        658.25        50.66 o
  -9   5  13         25.23         21.30        31.54 o
  -7   5  13         13.33         31.95        32.04 o
  -5   5  13       2584.65       2776.71       118.34 o
  -3   5  13        184.74        242.46        40.86 o
  -1   5  13          3.49        -33.19        33.19 o
   1   5  13       1710.77       1619.49        81.76 o
   3   5  13       2097.55       2160.59       105.97 o
   5   5  13       1046.72       1080.23        68.61 o
   7   5  13        121.75        111.36        43.17 o
   9   5  13         57.29         82.59        37.09 o
  11   5  13         31.39        126.95        41.63 o
 -26   6  13         15.17          3.19        38.93 o
 -24   6  13         79.06         21.38        42.39 o
 -22   6  13        200.61        200.86        45.98 o
 -20   6  13         11.03        -34.43        34.43 o
 -18   6  13          6.89         56.55        38.92 o
 -16   6  13        307.77        231.24        48.21 o
 -14   6  13       2297.02       2323.35       101.74 o
 -12   6  13       1828.30       1994.43        96.46 o
 -10   6  13        677.25        606.53        52.06 o
  -8   6  13        498.46        430.24        47.38 o
  -6   6  13        120.58         81.64        37.88 o
  -4   6  13        109.95         34.70        37.48 o
  -2   6  13        602.42        737.38        54.10 o
   0   6  13       1945.77       2152.81        86.89 o
   2   6  13        195.22        221.52        41.53 o
   4   6  13         51.59         62.27        37.17 o
   6   6  13        292.12        337.07        54.12 o
   8   6  13        293.12        296.15        55.94 o
  10   6  13        127.03        199.01        41.11 o
 -25   7  13         32.28         44.33        45.77 o
 -23   7  13          1.84        106.47        43.83 o
 -21   7  13         98.70        149.16        43.19 o
 -19   7  13        135.84         64.41        38.77 o
 -17   7  13          3.05         -4.64        37.68 o
 -15   7  13         78.12        103.69        39.96 o
 -13   7  13          0.90         68.60        33.11 o
 -11   7  13        201.67        325.31        46.45 o
  -9   7  13        880.28        991.31        63.79 o
  -7   7  13         63.03         48.23        36.70 o
  -5   7  13         28.33         79.92        39.28 o
  -3   7  13        784.55        728.68        58.01 o
  -1   7  13        553.75        479.78        51.76 o
   1   7  13         98.40          3.06        40.29 o
   3   7  13        305.24        216.01        46.68 o
   5   7  13         16.01         54.19        41.63 o
   7   7  13         56.91         74.81        42.43 o
   9   7  13          7.99        -25.01        41.85 o
 -22   8  13          1.23         25.27        38.18 o
 -20   8  13         13.15         -2.13        36.18 o
 -18   8  13         63.08        130.60        41.80 o
 -16   8  13         28.35         27.11        33.83 o
 -14   8  13         14.58         29.45        28.00 o
 -12   8  13         73.49        160.56        41.74 o
 -10   8  13        435.10        422.84        53.03 o
  -8   8  13          7.17         32.51        36.79 o
  -6   8  13         80.31          9.84        37.40 o
  -4   8  13         29.07        105.57        40.74 o
  -2   8  13        323.38        337.01        49.96 o
   0   8  13        132.31        142.75        32.49 o
   2   8  13          1.37        -17.75        35.25 o
   4   8  13          1.80         32.90        38.90 o
   6   8  13        176.32        258.94        48.58 o
   8   8  13        170.93        211.60        49.80 o
 -21   9  13        150.13        125.77        53.66 o
 -19   9  13         13.90        -32.58        41.49 o
 -17   9  13          1.02          6.31        35.88 o
 -15   9  13        124.33        154.19        44.46 o
 -13   9  13        188.96        229.00        44.46 o
 -11   9  13          2.54         29.44        37.37 o
  -9   9  13         30.93        -18.21        38.80 o
  -7   9  13        550.33        498.12        56.27 o
  -5   9  13        609.04        633.51        62.78 o
  -3   9  13         86.29        199.97        47.28 o
  -1   9  13          0.60         21.45        35.79 o
   1   9  13         56.60         35.29        38.62 o
   3   9  13        261.01        326.90        51.68 o
   5   9  13        243.12        275.36        48.17 o
 -18  10  13        119.45         61.53        49.91 o
 -16  10  13          0.33         -1.90        37.48 o
 -14  10  13          5.74         25.37        41.93 o
 -12  10  13         13.51         47.21        38.55 o
 -10  10  13        121.45        115.14        42.89 o
  -8  10  13         52.69        -18.35        39.53 o
  -6  10  13         18.01         82.29        42.94 o
  -4  10  13          0.50         20.83        41.69 o
  -2  10  13        144.15        132.43        52.26 o
   0  10  13        217.03        240.25        76.38 o
   2  10  13         91.40        120.18        48.09 o
   4  10  13         55.69        -18.06        46.30 o
 -13  11  13          0.04         11.53        41.32 o
 -11  11  13         43.29        -26.55        42.11 o
  -9  11  13         27.05         36.98        47.17 o
  -7  11  13          0.03        -32.86        45.80 o
  -5  11  13          1.39         46.18        40.95 o
  -3  11  13          4.29        -43.63        43.63 o
  -1  11  13         18.61          7.46        51.07 o
 -28   0  14         32.55         45.78        47.16 o
 -26   0  14         65.59        126.66        44.15 o
 -24   0  14       1866.46       1964.49       102.33 o
 -22   0  14       2408.46       2177.82        91.14 o
 -20   0  14        142.53        106.47        37.13 o
 -18   0  14        180.09        136.23        36.07 o
 -16   0  14        949.44        917.28        53.08 o
 -14   0  14       9281.99       8814.71       372.53 o
 -12   0  14       4745.10       5051.77       190.42 o
 -10   0  14          2.44         50.35        28.10 o
  -8   0  14         35.55         -3.48        27.99 o
  -6   0  14       7009.73       8061.33       342.19 o
  -4   0  14       3163.06       3696.21       151.83 o
  -2   0  14         33.50         71.92        27.28 o
   0   0  14        491.56        599.35        33.40 o
   2   0  14         21.27         69.58        36.76 o
   4   0  14         73.45         73.69        34.28 o
   6   0  14        360.16        221.19        42.32 o
   8   0  14         35.59         90.87        35.19 o
  10   0  14         99.46        134.80        43.29 o
  12   0  14        289.17        320.09        55.68 o
 -29   1  14        139.34        160.22        56.15 o
 -27   1  14        303.83        293.43        53.86 o
 -25   1  14        426.96        327.56        55.93 o
 -23   1  14        132.52         69.78        37.82 o
 -21   1  14        137.16        142.15        40.33 o
 -19   1  14       2469.18       2727.27       112.88 o
 -17   1  14       2400.37       2487.12       107.66 o
 -15   1  14        341.79        274.18        36.32 o
 -13   1  14        129.78        128.03        33.04 o
 -11   1  14       5351.56       5382.68       200.34 o
  -9   1  14       2321.83       2569.65       106.18 o
  -7   1  14        167.72        166.52        33.99 o
  -5   1  14        132.91        197.22        33.70 o
  -3   1  14         14.77         53.46        26.33 o
  -1   1  14       1457.83       1704.45        76.72 o
   1   1  14       3022.25       2620.69       114.96 o
   3   1  14         87.80        171.91        37.54 o
   5   1  14        153.91         85.13        38.69 o
   7   1  14         39.88         33.13        38.37 o
   9   1  14         36.17          3.26        41.95 o
  11   1  14         13.21          4.03        35.56 o
  13   1  14          2.79          8.85        45.22 o
 -28   2  14         39.33         80.96        45.93 o
 -26   2  14          0.07         31.76        35.46 o
 -24   2  14        299.33        265.74        53.45 o
 -22   2  14        359.71        416.93        51.47 o
 -20   2  14         61.16         99.09        36.54 o
 -18   2  14         47.13         40.96        34.21 o
 -16   2  14         32.94        -29.74        29.74 o
 -14   2  14         13.46         27.63        30.43 o
 -12   2  14        175.68        227.32        35.50 o
 -10   2  14       1478.04       1658.90        70.92 o
  -8   2  14        935.15        872.58        49.24 o
  -6   2  14        245.98        200.02        35.73 o
  -4   2  14        320.02        282.15        35.71 o
  -2   2  14        447.58        276.63        38.97 o
   0   2  14        283.13        234.29        60.09 o
   2   2  14        231.01        246.21        33.34 o
   4   2  14        530.24        497.33        48.49 o
   6   2  14         12.43        -32.50        32.80 o
   8   2  14        755.83        777.91        61.75 o
  10   2  14        182.63        138.12        48.04 o
  12   2  14         44.57         81.05        45.54 o
 -29   3  14         15.38         12.33        43.07 o
 -27   3  14         38.97         79.31        42.89 o
 -25   3  14         12.42         17.30        41.80 o
 -23   3  14         74.21         66.09        42.96 o
 -21   3  14        197.00        311.24        45.71 o
 -19   3  14       1208.77       1041.90        65.60 o
 -17   3  14        148.24        214.96        38.08 o
 -15   3  14         76.81         15.82        27.66 o
 -13   3  14        854.65        833.13        50.82 o
 -11   3  14       2654.32       2566.77       109.65 o
  -9   3  14       1985.12       2067.91       100.34 o
  -7   3  14        410.81        409.62        41.95 o
  -5   3  14       1536.12       1384.90        59.03 o
  -3   3  14       1092.45       1467.09        73.19 o
  -1   3  14       2122.31       2249.34       106.45 o
   1   3  14       1433.54       1189.16        64.03 o
   3   3  14        312.57        266.96        41.52 o
   5   3  14        367.96        420.30        47.88 o
   7   3  14        460.87        421.13        54.30 o
   9   3  14        327.87        349.70        54.56 o
  11   3  14        104.44        174.02        49.59 o
  13   3  14        139.60        169.16        56.43 o
 -28   4  14          0.59        -32.98        36.86 o
 -26   4  14          6.38         -8.55        33.30 o
 -24   4  14        306.06        304.55        55.54 o
 -22   4  14       1274.11        981.28        74.40 o
 -20   4  14        688.07        598.87        55.95 o
 -18   4  14        343.81        411.87        47.54 o
 -16   4  14          2.12         40.61        30.90 o
 -14   4  14        463.43        534.80        46.43 o
 -12   4  14       1556.92       2174.04        99.46 o
 -10   4  14       1895.94       1908.03        82.67 o
  -8   4  14        507.74        493.90        44.68 o
  -6   4  14       1019.76       1154.16        60.55 o
  -4   4  14       1463.07       1586.66        69.90 o
  -2   4  14        485.54        405.84        44.99 o
   0   4  14       2273.07       2106.55        69.33 o
   2   4  14       1692.85       1600.43        74.77 o
   4   4  14        825.20        834.26        56.11 o
   6   4  14        385.92        315.60        48.44 o
   8   4  14        402.30        324.96        55.88 o
  10   4  14        125.98        169.55        54.13 o
  12   4  14         40.11         63.75        50.67 o
 -27   5  14         33.11         74.28        39.77 o
 -25   5  14         17.46         32.09        41.50 o
 -23   5  14          2.70        -23.03        41.80 o
 -21   5  14         88.61        112.71        42.94 o
 -19   5  14        568.31        487.03        53.44 o
 -17   5  14         41.38         18.55        37.13 o
 -15   5  14          6.50        -27.43        32.49 o
 -13   5  14        870.81        824.73        54.35 o
 -11   5  14       1331.41       1452.73        67.41 o
  -9   5  14        777.93        804.45        54.88 o
  -7   5  14        285.12        214.47        38.10 o
  -5   5  14        651.02        599.24        50.60 o
  -3   5  14        644.96        623.12        52.01 o
  -1   5  14       4056.63       3521.30       157.79 o
   1   5  14        503.47        449.04        50.04 o
   3   5  14         45.34         40.01        41.73 o
   5   5  14         12.01         -3.21        39.29 o
   7   5  14        224.82        378.03        50.81 o
   9   5  14        130.62        131.59        48.07 o
  11   5  14         37.84        -32.27        51.98 o
 -26   6  14        123.41        150.92        48.01 o
 -24   6  14          0.06          8.26        40.93 o
 -22   6  14         53.14         60.12        41.43 o
 -20   6  14         71.39        118.49        40.43 o
 -18   6  14        395.88        352.71        52.07 o
 -16   6  14        108.92        105.35        35.68 o
 -14   6  14        244.53        303.19        46.21 o
 -12   6  14         84.21        102.64        36.16 o
 -10   6  14        493.44        529.58        52.13 o
  -8   6  14        214.87        244.39        42.36 o
  -6   6  14         94.09        136.35        38.13 o
  -4   6  14         79.45         66.97        37.26 o
  -2   6  14         15.36         16.86        38.42 o
   0   6  14        260.44        276.69        33.92 o
   2   6  14        109.75        140.89        39.33 o
   4   6  14          0.78          8.80        44.16 o
   6   6  14         26.82         94.32        44.20 o
   8   6  14         47.78         -3.55        48.05 o
  10   6  14         71.11         55.14        46.07 o
 -25   7  14         65.68         49.84        47.31 o
 -23   7  14        106.81        137.30        37.66 o
 -21   7  14         10.17          8.70        40.84 o
 -19   7  14          7.70         61.33        37.95 o
 -17   7  14        272.98        285.41        50.18 o
 -15   7  14        959.95       1016.73        67.71 o
 -13   7  14        728.28        623.26        59.68 o
 -11   7  14         89.30         86.07        39.55 o
  -9   7  14          1.13        -31.47        31.47 o
  -7   7  14        302.61        308.58        49.22 o
  -5   7  14       1436.30       1415.84        77.88 o
  -3   7  14        109.26         96.75        39.54 o
  -1   7  14         83.65         57.76        37.65 o
   1   7  14         69.42         94.56        41.89 o
   3   7  14        198.94        164.33        45.46 o
   5   7  14        170.54        232.38        52.04 o
   7   7  14         46.30         65.33        37.34 o
   9   7  14         82.56         27.74        50.61 o
 -22   8  14          8.87        -26.89        42.79 o
 -20   8  14        232.71        260.36        52.05 o
 -18   8  14        288.27        292.11        53.20 o
 -16   8  14        138.92        117.96        40.87 o
 -14   8  14         66.75        -31.69        39.47 o
 -12   8  14          0.96        -35.83        35.83 o
 -10   8  14        272.35        276.35        49.68 o
  -8   8  14       1075.27       1125.27        73.03 o
  -6   8  14        186.75        110.71        42.05 o
  -4   8  14          1.04         16.46        36.98 o
  -2   8  14         44.60        -40.25        40.43 o
   0   8  14         57.86         61.11        31.64 o
   2   8  14         22.41         18.49        40.67 o
   4   8  14          0.40        -14.59        41.65 o
   6   8  14         41.12         74.59        38.29 o
 -21   9  14         34.44         61.15        41.72 o
 -19   9  14          0.04          7.48        42.05 o
 -17   9  14          8.52        -10.48        39.55 o
 -15   9  14         20.39        -12.29        35.30 o
 -13   9  14         20.66         81.47        42.69 o
 -11   9  14         16.51         -5.47        38.04 o
  -9   9  14          3.96        -35.09        35.09 o
  -7   9  14          8.10         26.69        39.26 o
  -5   9  14         14.57         30.54        36.87 o
  -3   9  14          3.79        -15.62        38.30 o
  -1   9  14          0.57        -36.70        36.70 o
   1   9  14         27.96        132.31        44.41 o
   3   9  14          6.08         68.15        37.24 o
   5   9  14          1.44        -35.99        46.28 o
 -18  10  14         61.58         -3.89        47.39 o
 -16  10  14         42.16         82.96        45.27 o
 -14  10  14         22.10        -38.09        42.02 o
 -12  10  14         54.76         40.35        45.93 o
 -10  10  14         97.41        129.44        47.46 o
  -8  10  14         35.56         33.92        46.37 o
  -6  10  14         34.68          7.53        45.51 o
  -4  10  14         67.03         83.96        48.53 o
  -2  10  14        151.38         64.83        54.48 o
   0  10  14        241.05        271.94        46.93 o
   2  10  14         86.35         82.67        46.50 o
 -13  11  14         23.25        -32.69        42.38 o
 -11  11  14         40.34        -14.68        49.37 o
  -9  11  14        111.17        141.74        52.04 o
  -7  11  14         91.16        140.51        51.86 o
  -5  11  14        110.81        156.10        45.57 o
  -3  11  14        137.86        262.40        59.42 o
 -29   1  15         76.49        -22.62        49.81 o
 -27   1  15        132.67         67.74        50.73 o
 -25   1  15        100.92        116.19        47.21 o
 -23   1  15          0.53         23.52        38.22 o
 -21   1  15          3.79         64.35        32.84 o
 -19   1  15        825.34        759.87        57.16 o
 -17   1  15        489.75        458.62        47.70 o
 -15   1  15         29.46         37.51        33.17 o
 -13   1  15        621.19        517.79        44.93 o
 -11   1  15       4407.08       4402.28       170.99 o
  -9   1  15       4143.08       4628.40       180.24 o
  -7   1  15       1009.29       1060.73        53.30 o
  -5   1  15        322.48        264.57        37.01 o
  -3   1  15        372.15        333.48        40.95 o
  -1   1  15        269.60        231.83        36.20 o
   1   1  15        220.03        145.22        33.56 o
   3   1  15        182.73        115.90        36.25 o
   5   1  15        220.67        325.13        45.11 o
   7   1  15        716.50        760.92        63.66 o
   9   1  15        284.91        190.91        46.18 o
  11   1  15         23.99         63.79        41.96 o
 -28   2  15         66.47         14.79        47.16 o
 -26   2  15         20.58         39.51        41.59 o
 -24   2  15        372.64        462.89        52.52 o
 -22   2  15        635.36        579.41        55.09 o
 -20   2  15        262.75        283.72        46.32 o
 -18   2  15         41.12         -0.62        37.55 o
 -16   2  15        679.32        635.60        49.88 o
 -14   2  15       3181.42       3166.08       133.56 o
 -12   2  15       1384.64       1672.11        73.87 o
 -10   2  15        360.26        280.64        38.05 o
  -8   2  15        107.80         68.25        29.35 o
  -6   2  15       2055.64       2272.80        99.42 o
  -4   2  15       1937.01       2202.29        98.03 o
  -2   2  15         23.70         44.43        31.68 o
   0   2  15        321.48        369.96        33.17 o
   2   2  15        553.39        764.85        54.29 o
   4   2  15         56.08         53.18        34.84 o
   6   2  15        105.50         44.87        38.49 o
   8   2  15        369.17        304.16        56.74 o
  10   2  15        122.36        174.29        52.07 o
  12   2  15        128.52        209.72        56.10 o
 -29   3  15         19.66        122.15        47.43 o
 -27   3  15        129.66        130.37        49.36 o
 -25   3  15        142.92         98.58        46.59 o
 -23   3  15         84.30         28.72        42.67 o
 -21   3  15        377.87        332.64        47.67 o
 -19   3  15       1294.11       1248.92        70.54 o
 -17   3  15        342.79        353.32        42.47 o
 -15   3  15        255.35        261.10        40.32 o
 -13   3  15        654.13        627.39        50.26 o
 -11   3  15        165.36        175.91        40.15 o
  -9   3  15       1015.59       1093.43        60.48 o
  -7   3  15         37.82        -33.14        33.14 o
  -5   3  15         69.83        107.22        33.54 o
  -3   3  15       1153.51       1052.26        61.37 o
  -1   3  15       1019.51       1050.51        58.73 o
   1   3  15          2.06         31.74        35.25 o
   3   3  15         85.82        122.14        39.91 o
   5   3  15          0.34         48.56        32.10 o
   7   3  15         70.74         59.45        46.22 o
   9   3  15         65.19        126.30        47.87 o
  11   3  15          0.28         27.73        48.21 o
 -28   4  15         49.80         54.97        47.05 o
 -26   4  15        117.64        172.46        48.29 o
 -24   4  15          1.69        -36.02        36.02 o
 -22   4  15        135.50        205.89        45.44 o
 -20   4  15         15.79         57.24        35.60 o
 -18   4  15        328.20        381.00        49.12 o
 -16   4  15        162.43        117.10        40.24 o
 -14   4  15         15.92         13.97        30.83 o
 -12   4  15          7.04         29.93        30.31 o
 -10   4  15        160.15        142.86        36.45 o
  -8   4  15         22.65         11.47        33.85 o
  -6   4  15          7.25        -34.40        34.40 o
  -4   4  15         39.74        -19.95        31.14 o
  -2   4  15        152.85        127.64        40.34 o
   0   4  15        810.26        924.19        44.64 o
   2   4  15        164.15         94.12        40.97 o
   4   4  15          1.84         15.32        38.20 o
   6   4  15        150.05        135.53        46.88 o
   8   4  15         93.53        104.64        47.68 o
  10   4  15          1.19        -10.12        46.23 o
 -27   5  15          6.06         -3.52        43.70 o
 -25   5  15        171.51        149.12        47.40 o
 -23   5  15        607.97        610.48        64.27 o
 -21   5  15        125.39        142.29        43.55 o
 -19   5  15        390.01        398.93        50.94 o
 -17   5  15        654.61        622.03        55.70 o
 -15   5  15        100.24        183.80        40.29 o
 -13   5  15         26.25          3.26        36.26 o
 -11   5  15        307.67        312.88        45.35 o
  -9   5  15        124.56        135.23        41.11 o
  -7   5  15         15.01        -21.15        37.11 o
  -5   5  15       1956.33       2100.49       105.32 o
  -3   5  15       1124.22       1008.16        64.98 o
  -1   5  15        448.32        462.64        49.36 o
   1   5  15       1011.77        808.34        62.77 o
   3   5  15        650.68        589.91        58.97 o
   5   5  15        191.51        196.76        45.41 o
   7   5  15         36.97         17.04        44.12 o
   9   5  15         49.09         73.24        47.50 o
 -26   6  15          6.42         59.07        47.94 o
 -24   6  15         52.94         78.03        36.71 o
 -22   6  15        148.39        106.78        47.97 o
 -20   6  15        129.81        149.69        44.06 o
 -18   6  15        444.96        457.58        54.91 o
 -16   6  15        574.00        663.07        54.24 o
 -14   6  15        696.53        777.71        59.86 o
 -12   6  15        142.16        207.57        41.10 o
 -10   6  15        169.21        114.87        41.57 o
  -8   6  15        199.57        166.90        45.10 o
  -6   6  15        546.99        474.20        53.89 o
  -4   6  15        257.65        178.82        44.00 o
  -2   6  15         40.71         72.02        35.25 o
   0   6  15        684.14        776.35        45.62 o
   2   6  15        372.52        331.08        53.39 o
   4   6  15        108.00        129.05        44.19 o
   6   6  15         18.55         -1.42        39.96 o
   8   6  15         49.27        -45.78        46.07 o
 -23   7  15         12.19         61.33        41.31 o
 -21   7  15         32.00          0.56        39.01 o
 -19   7  15         33.77         92.61        35.01 o
 -17   7  15          5.10         16.40        38.87 o
 -15   7  15          0.40         26.74        33.21 o
 -13   7  15         90.77         66.22        41.52 o
 -11   7  15        404.79        480.55        52.99 o
  -9   7  15        208.07        205.48        48.35 o
  -7   7  15         54.45         -5.02        38.92 o
  -5   7  15         15.55        -11.22        43.15 o
  -3   7  15          0.85         47.42        41.13 o
  -1   7  15          4.55         38.81        36.61 o
   1   7  15         34.25         64.93        38.42 o
   3   7  15         54.23         57.72        45.60 o
   5   7  15          3.50        -16.80        38.26 o
   7   7  15         42.93         91.52        47.18 o
 -22   8  15          5.39         11.92        44.54 o
 -20   8  15        156.89        112.44        48.58 o
 -18   8  15        230.59        204.01        49.13 o
 -16   8  15         54.51         96.36        40.90 o
 -14   8  15          0.74        -11.93        36.26 o
 -12   8  15         13.41         18.67        40.49 o
 -10   8  15         99.57        143.82        44.61 o
  -8   8  15        178.28        267.74        50.03 o
  -6   8  15         79.00         47.61        46.46 o
  -4   8  15         22.19         47.15        43.23 o
  -2   8  15         86.75        111.78        43.14 o
   0   8  15        227.66        277.00        38.51 o
   2   8  15        216.01        205.01        50.89 o
   4   8  15         68.86         65.38        40.09 o
 -19   9  15         17.69        -14.69        41.55 o
 -17   9  15         73.32         50.48        39.49 o
 -15   9  15        417.57        254.34        58.46 o
 -13   9  15        332.13        350.83        56.76 o
 -11   9  15         13.98         39.24        41.86 o
  -9   9  15         23.03         71.13        36.43 o
  -7   9  15        337.89        417.01        59.82 o
  -5   9  15        265.53        247.46        55.83 o
  -3   9  15         54.42         91.90        38.41 o
  -1   9  15         72.80         21.39        48.08 o
   1   9  15        206.97        149.90        45.45 o
   3   9  15        386.53        264.82        57.44 o
 -16  10  15         40.21         97.65        46.77 o
 -14  10  15          4.12         -0.18        46.74 o
 -12  10  15         47.15         36.31        40.19 o
 -10  10  15        165.57        149.78        53.38 o
  -8  10  15         19.50         53.47        43.28 o
  -6  10  15         36.48         39.89        47.53 o
  -4  10  15          2.21        -15.60        47.65 o
  -2  10  15        300.72        243.28        64.94 o
 -28   0  16          1.99         79.00        40.95 o
 -26   0  16          1.59        -26.49        38.57 o
 -24   0  16        434.11        556.60        57.14 o
 -22   0  16        801.51        805.14        62.08 o
 -20   0  16        132.63        248.38        40.72 o
 -18   0  16        272.55        253.42        41.17 o
 -16   0  16        372.24        382.99        43.61 o
 -14   0  16       5158.89       5157.91       196.01 o
 -12   0  16       1829.68       1852.64        76.72 o
 -10   0  16        150.40        240.57        37.75 o
  -8   0  16         97.87        167.14        36.29 o
  -6   0  16        982.98        979.91        54.08 o
  -4   0  16         88.41        137.88        36.22 o
  -2   0  16       1225.04       1224.88        68.66 o
   0   0  16        175.88        152.89        67.69 o
   2   0  16       2115.73       2176.51        99.53 o
   4   0  16       1807.77       1796.47        92.69 o
   6   0  16        477.27        442.06        51.87 o
   8   0  16        626.27        616.85        62.56 o
  10   0  16        255.19        382.78        60.41 o
 -29   1  16         51.84         68.81        45.98 o
 -27   1  16         61.47         67.44        46.91 o
 -25   1  16        136.40         74.47        44.82 o
 -23   1  16          0.94        117.71        36.33 o
 -21   1  16         12.49          2.65        36.38 o
 -19   1  16        340.19        300.36        47.21 o
 -17   1  16        961.53        947.05        59.78 o
 -15   1  16          3.03         24.98        25.68 o
 -13   1  16        113.32         81.37        36.28 o
 -11   1  16        453.63        499.85        44.03 o
  -9   1  16          3.68         39.37        30.78 o
  -7   1  16       1127.20       1080.81        58.53 o
  -5   1  16         81.42        109.50        33.24 o
  -3   1  16       1144.50        969.23        57.46 o
  -1   1  16        984.90        807.37        55.08 o
   1   1  16        109.00         40.12        38.50 o
   3   1  16          5.91         37.22        32.97 o
   5   1  16          6.84         32.49        36.72 o
   7   1  16        687.78        782.13        66.82 o
   9   1  16        329.51        290.60        56.73 o
  11   1  16         11.17         -0.62        46.99 o
 -28   2  16          0.56         12.44        44.75 o
 -26   2  16          2.21        -21.99        34.51 o
 -24   2  16         46.71         26.53        37.18 o
 -22   2  16          2.09         -7.86        39.22 o
 -20   2  16        477.76        432.05        50.26 o
 -18   2  16        616.98        665.05        53.63 o
 -16   2  16         39.26         81.23        31.78 o
 -14   2  16         13.88         30.99        33.94 o
 -12   2  16       1068.42       1170.81        60.16 o
 -10   2  16       2709.17       2671.18       129.69 o
  -8   2  16        656.46        609.86        51.32 o
  -6   2  16          1.19         52.48        32.85 o
  -4   2  16        132.53        100.39        38.70 o
  -2   2  16         83.54        132.26        40.42 o
   0   2  16        155.86        122.50        46.60 o
   2   2  16         52.86         73.80        38.24 o
   4   2  16          1.13        -32.31        32.31 o
   6   2  16         50.64        128.89        44.27 o
   8   2  16        129.72        112.06        54.85 o
  10   2  16          3.41        -30.28        50.21 o
 -27   3  16         64.23         53.26        41.71 o
 -25   3  16        125.67        105.52        45.02 o
 -23   3  16        126.41        159.32        44.98 o
 -21   3  16         93.27        157.26        41.09 o
 -19   3  16        775.27        679.35        60.60 o
 -17   3  16        382.42        362.16        47.66 o
 -15   3  16        941.75       1070.95        61.10 o
 -13   3  16       1287.80       1092.42        61.35 o
 -11   3  16        869.48        720.77        53.79 o
  -9   3  16        920.68        997.78        60.77 o
  -7   3  16        129.30         71.41        38.80 o
  -5   3  16        818.56        716.58        54.46 o
  -3   3  16       1604.35       1610.74        86.42 o
  -1   3  16       1158.34       1112.51        62.37 o
   1   3  16        168.91        153.15        41.31 o
   3   3  16        120.06        133.24        42.31 o
   5   3  16        285.84        297.33        49.39 o
   7   3  16        251.64        226.45        52.02 o
   9   3  16        115.21         66.62        52.31 o
 -28   4  16         66.90         60.49        46.23 o
 -26   4  16         64.19         16.24        48.72 o
 -24   4  16        548.20        658.59        62.89 o
 -22   4  16        700.24        522.15        61.83 o
 -20   4  16        204.94        238.34        47.77 o
 -18   4  16          6.56         -1.81        37.21 o
 -16   4  16        179.60        130.40        42.59 o
 -14   4  16       1721.52       1753.89        81.84 o
 -12   4  16        535.77        592.84        51.69 o
 -10   4  16        297.25        223.11        42.37 o
  -8   4  16        181.43        238.19        39.16 o
  -6   4  16       1272.43       1224.64        69.04 o
  -4   4  16       2084.63       2015.84        86.43 o
  -2   4  16        975.63       1050.14        63.16 o
   0   4  16        690.95        732.51        41.58 o
   2   4  16        171.33        255.79        46.79 o
   4   4  16        126.51        163.87        37.85 o
   6   4  16         67.72        146.25        45.00 o
   8   4  16        153.65        137.87        48.88 o
 -27   5  16         30.32         19.75        38.26 o
 -25   5  16         10.75         30.34        38.89 o
 -23   5  16          2.46        -27.99        43.26 o
 -21   5  16        332.15        302.61        51.96 o
 -19   5  16        946.38        829.47        65.33 o
 -17   5  16        105.55        173.95        40.08 o
 -15   5  16          3.46         60.09        36.60 o
 -13   5  16          2.49        -28.59        36.83 o
 -11   5  16        413.60        390.69        50.12 o
  -9   5  16        476.18        537.73        54.07 o
  -7   5  16        285.49        155.33        40.50 o
  -5   5  16        149.18        125.44        44.70 o
  -3   5  16        429.99        345.99        52.07 o
  -1   5  16       1133.10       1007.93        65.77 o
   1   5  16         13.41         32.46        37.75 o
   3   5  16         43.05         43.52        40.88 o
   5   5  16          3.95         31.67        41.18 o
   7   5  16          9.49         -0.89        46.19 o
 -24   6  16          0.34        -30.64        42.11 o
 -22   6  16         39.44        103.96        41.52 o
 -20   6  16         26.00          5.03        38.67 o
 -18   6  16         69.16         72.60        41.68 o
 -16   6  16          5.16        -20.92        35.42 o
 -14   6  16         30.97          4.73        38.71 o
 -12   6  16         56.00         43.20        34.21 o
 -10   6  16         33.85          8.14        39.17 o
  -8   6  16        559.01        496.93        54.17 o
  -6   6  16        264.71        238.06        49.62 o
  -4   6  16        118.16        218.96        43.00 o
  -2   6  16        375.54        282.06        50.10 o
   0   6  16        155.68        120.69        34.71 o
   2   6  16          1.51         35.18        42.30 o
   4   6  16          0.91         72.81        38.41 o
   6   6  16         75.09         67.44        47.30 o
 -23   7  16        206.62        223.30        54.40 o
 -21   7  16        106.04         60.91        49.12 o
 -19   7  16         16.07        -25.00        36.11 o
 -17   7  16         10.74        -18.79        39.26 o
 -15   7  16        153.89        136.29        42.14 o
 -13   7  16        226.19        194.25        46.48 o
 -11   7  16         63.56         31.39        42.11 o
  -9   7  16         52.87        104.85        44.79 o
  -7   7  16        660.66        735.07        65.45 o
  -5   7  16       1222.42       1387.66        80.43 o
  -3   7  16        193.42        159.23        49.04 o
  -1   7  16         12.61         -5.17        34.88 o
   1   7  16         61.50         73.67        43.24 o
   3   7  16        514.70        454.26        61.03 o
   5   7  16        192.08        251.11        52.50 o
 -22   8  16         16.24         79.98        42.42 o
 -20   8  16         10.51         -5.85        44.08 o
 -18   8  16          1.90         33.54        39.85 o
 -16   8  16         12.22         21.76        40.16 o
 -14   8  16         28.12         48.71        43.60 o
 -12   8  16         43.92          0.09        33.50 o
 -10   8  16        336.90        336.19        55.99 o
  -8   8  16        407.10        359.85        58.30 o
  -6   8  16         48.03         76.67        46.02 o
  -4   8  16          0.92         -7.59        35.38 o
  -2   8  16         33.87         83.91        41.73 o
   0   8  16         56.59        135.37        34.97 o
   2   8  16         45.56        -15.64        36.85 o
 -19   9  16         31.53         43.05        43.05 o
 -17   9  16         39.31         41.63        42.21 o
 -15   9  16          1.06        -38.85        43.30 o
 -13   9  16          3.48         14.09        37.94 o
 -11   9  16         67.27        106.78        46.90 o
  -9   9  16         62.16         39.95        47.72 o
  -7   9  16         25.34         -9.54        44.46 o
  -5   9  16          0.01          5.36        45.76 o
  -3   9  16         36.14          1.76        43.96 o
  -1   9  16          2.81         -0.86        49.02 o
   1   9  16         26.73          9.13        37.40 o
 -14  10  16         79.72         86.45        48.55 o
 -12  10  16        175.34        196.11        55.59 o
 -10  10  16        116.39        182.24        54.97 o
  -8  10  16         64.30         98.70        49.40 o
  -6  10  16        206.25        320.35        59.55 o
  -4  10  16        164.58        122.30        60.94 o
 -29   1  17          0.28        107.23        46.87 o
 -27   1  17          9.38         37.75        43.22 o
 -25   1  17         69.07        100.54        43.99 o
 -23   1  17          7.62        -27.21        35.75 o
 -21   1  17        133.73         98.73        42.96 o
 -19   1  17       1428.73       1283.91        71.96 o
 -17   1  17        701.27        589.16        52.08 o
 -15   1  17         56.34         62.46        35.29 o
 -13   1  17        115.07         86.91        36.47 o
 -11   1  17       1019.54        963.61        58.28 o
  -9   1  17        682.96        845.68        54.60 o
  -7   1  17         91.71        134.58        36.64 o
  -5   1  17        334.56        336.62        44.51 o
  -3   1  17        484.92        502.08        50.54 o
  -1   1  17       2092.21       2208.00       102.41 o
   1   1  17        600.84        531.11        50.10 o
   3   1  17        184.22        180.68        41.72 o
   5   1  17        114.28        160.69        48.17 o
   7   1  17        279.02        369.34        55.60 o
   9   1  17        308.13        365.98        61.25 o
 -28   2  17          0.34         -0.62        45.61 o
 -26   2  17          3.90         82.84        43.25 o
 -24   2  17        276.06        366.74        52.24 o
 -22   2  17        905.62        935.14        68.63 o
 -20   2  17        508.06        527.42        55.69 o
 -18   2  17        321.52        258.04        47.04 o
 -16   2  17         66.80        120.83        38.83 o
 -14   2  17       2366.90       2703.80       116.05 o
 -12   2  17       1600.50       1614.56        72.32 o
 -10   2  17          2.07        -35.70        35.70 o
  -8   2  17         32.62         29.53        35.69 o
  -6   2  17       1852.02       1920.16        86.17 o
  -4   2  17       1805.49       2062.32        91.78 o
  -2   2  17        827.13        727.89        57.78 o
   0   2  17        248.24        246.26        32.67 o
   2   2  17        367.12        465.47        53.53 o
   4   2  17        641.61        710.49        60.24 o
   6   2  17        167.40        164.23        45.30 o
   8   2  17        116.55        202.53        54.47 o
 -27   3  17        223.82        367.02        56.69 o
 -25   3  17        161.80        112.69        50.32 o
 -23   3  17          4.47         18.23        40.59 o
 -21   3  17          0.31        -19.16        39.01 o
 -19   3  17          8.82         29.88        41.70 o
 -17   3  17        229.59        166.70        44.77 o
 -15   3  17        472.69        455.27        48.73 o
 -13   3  17        121.43         63.11        37.73 o
 -11   3  17        899.22        883.23        60.16 o
  -9   3  17       3731.55       3989.50       158.46 o
  -7   3  17        716.63        672.85        56.95 o
  -5   3  17        318.81        370.50        49.48 o
  -3   3  17         38.94         48.63        36.14 o
  -1   3  17       1624.04       1430.45        75.01 o
   1   3  17        271.23        265.74        46.89 o
   3   3  17         13.05         58.65        41.04 o
   5   3  17          6.68         60.69        42.25 o
   7   3  17        104.71         68.05        51.15 o
 -26   4  17         51.10          5.57        47.52 o
 -24   4  17         12.03         -6.76        42.37 o
 -22   4  17         54.30         23.15        44.78 o
 -20   4  17        154.82        166.54        47.00 o
 -18   4  17        967.46        916.38        67.02 o
 -16   4  17        282.52        184.63        41.99 o
 -14   4  17          5.55         -4.10        37.63 o
 -12   4  17          1.10        -27.96        27.96 o
 -10   4  17        122.97         88.34        42.59 o
  -8   4  17        314.95        280.93        48.44 o
  -6   4  17         24.95         10.44        41.49 o
  -4   4  17        180.19        114.31        45.12 o
  -2   4  17          3.62         15.97        39.49 o
   0   4  17        487.11        511.39       118.95 o
   2   4  17         92.15        107.93        39.49 o
   4   4  17         56.72         23.65        41.99 o
   6   4  17          0.21         10.75        42.17 o
   8   4  17         94.24        195.89        58.52 o
 -25   5  17         73.00         25.62        40.47 o
 -23   5  17        279.47        367.24        53.12 o
 -21   5  17         96.00        132.17        46.37 o
 -19   5  17         56.79         30.91        41.69 o
 -17   5  17         27.39         -0.58        40.40 o
 -15   5  17        243.64        352.03        48.67 o
 -13   5  17        737.94        665.97        59.95 o
 -11   5  17        828.68        769.13        61.85 o
  -9   5  17        400.93        495.01        55.53 o
  -7   5  17        350.68        333.28        50.62 o
  -5   5  17        733.42        712.22        60.59 o
  -3   5  17        567.39        518.59        58.24 o
  -1   5  17        197.42        165.48        48.42 o
   1   5  17          1.98         16.93        40.98 o
   3   5  17         53.98         77.56        41.28 o
   5   5  17        204.02        223.38        51.61 o
   7   5  17        199.69        174.77        53.97 o
 -24   6  17         60.36         94.21        44.91 o
 -22   6  17         94.02        131.69        44.59 o
 -20   6  17        135.86         69.10        45.54 o
 -18   6  17        142.52         99.64        45.38 o
 -16   6  17        139.41        170.70        44.02 o
 -14   6  17        282.48        357.74        52.82 o
 -12   6  17        212.38        184.80        46.82 o
 -10   6  17        249.03        225.76        50.37 o
  -8   6  17        204.74        252.38        50.41 o
  -6   6  17        425.15        324.97        53.68 o
  -4   6  17        231.90        135.90        53.19 o
  -2   6  17        183.73        186.55        47.57 o
   0   6  17        171.27        234.65        37.05 o
   2   6  17         57.00         28.87        47.59 o
   4   6  17         38.09         27.14        44.47 o
 -23   7  17         15.66         29.97        40.75 o
 -21   7  17         10.96         54.67        42.62 o
 -19   7  17          5.24        -16.30        38.39 o
 -17   7  17          0.35         -8.38        37.82 o
 -15   7  17          1.92        -20.60        36.86 o
 -13   7  17          1.84          4.81        37.91 o
 -11   7  17        218.77        192.28        50.54 o
  -9   7  17         44.09        -40.41        40.41 o
  -7   7  17        194.55        168.82        50.25 o
  -5   7  17         39.62         54.52        41.67 o
  -3   7  17         60.23        152.52        45.81 o
  -1   7  17        122.57        152.72        47.27 o
   1   7  17          2.64         26.40        45.47 o
   3   7  17          0.04         50.21        41.15 o
 -20   8  17        115.35        222.21        51.21 o
 -18   8  17        283.48        323.43        57.90 o
 -16   8  17         75.61         41.23        42.51 o
 -14   8  17         31.22        -20.08        41.06 o
 -12   8  17        209.35        251.44        54.11 o
 -10   8  17        242.58        263.10        54.72 o
  -8   8  17         61.72         70.27        44.73 o
  -6   8  17          1.62          0.83        38.13 o
  -4   8  17          3.23        -27.52        47.11 o
  -2   8  17         53.82         85.05        50.43 o
   0   8  17        124.10        160.63        38.14 o
 -17   9  17         88.34        102.70        48.82 o
 -15   9  17        315.17        248.80        57.10 o
 -13   9  17        368.22        422.78        60.99 o
 -11   9  17         99.56        213.26        50.39 o
  -9   9  17          7.07         49.56        45.97 o
  -7   9  17         73.44        160.31        48.29 o
  -5   9  17        208.61        161.58        59.34 o
  -3   9  17        110.46        184.26        55.42 o
 -10  10  17         78.46        100.53        54.49 o
  -8  10  17         85.40         33.27        46.98 o
 -28   0  18         10.87         30.10        45.26 o
 -26   0  18         44.36         99.30        44.44 o
 -24   0  18         19.13         28.80        39.36 o
 -22   0  18        322.62        383.43        49.22 o
 -20   0  18        428.27        470.05        52.63 o
 -18   0  18          5.82         65.82        37.02 o
 -16   0  18        269.65        258.56        40.98 o
 -14   0  18       2999.49       3170.35       131.90 o
 -12   0  18       2276.89       2397.81       109.84 o
 -10   0  18        183.03        262.56        41.52 o
  -8   0  18        297.36        398.57        45.59 o
  -6   0  18       1143.99       1023.51        63.11 o
  -4   0  18       2201.05       2313.83       104.98 o
  -2   0  18       1671.84       1534.85        71.12 o
   0   0  18        633.37        574.22        42.69 o
   2   0  18        438.31        512.49        54.42 o
   4   0  18       1301.04       1284.73        79.32 o
   6   0  18        823.49        624.03        71.52 o
   8   0  18        191.59        213.18        52.89 o
 -27   1  18          5.91         21.00        39.84 o
 -25   1  18         16.89          6.82        42.26 o
 -23   1  18         14.47         40.39        40.35 o
 -21   1  18         25.65         54.08        35.99 o
 -19   1  18        279.05        327.03        50.10 o
 -17   1  18        974.69       1040.14        63.63 o
 -15   1  18         34.97         84.30        35.29 o
 -13   1  18        131.91        237.00        40.17 o
 -11   1  18        115.61        126.52        39.13 o
  -9   1  18        928.53       1058.63        63.26 o
  -7   1  18       1387.49       1589.28        73.85 o
  -5   1  18        280.28        420.02        44.58 o
  -3   1  18         87.39         50.68        40.55 o
  -1   1  18        727.76        749.32        59.06 o
   1   1  18        599.20        523.53        55.88 o
   3   1  18        134.58        149.41        40.70 o
   5   1  18        161.28         87.87        48.68 o
   7   1  18        240.85        295.46        62.38 o
 -28   2  18         45.12        152.82        49.02 o
 -26   2  18        205.62        280.31        52.35 o
 -24   2  18         86.10        114.88        46.03 o
 -22   2  18          0.91         -8.79        34.88 o
 -20   2  18        144.38        120.32        45.45 o
 -18   2  18        830.22        858.78        61.87 o
 -16   2  18        363.87        386.72        47.98 o
 -14   2  18          6.06         -8.47        32.83 o
 -12   2  18         89.83         85.72        38.88 o
 -10   2  18        114.19        121.68        40.85 o
  -8   2  18        144.12        122.12        43.05 o
  -6   2  18         98.37        108.00        41.10 o
  -4   2  18         18.07        -28.43        39.47 o
  -2   2  18        119.44        146.65        40.65 o
   0   2  18        136.21        127.48        31.85 o
   2   2  18         14.65         32.77        34.83 o
   4   2  18         10.85         27.94        45.85 o
   6   2  18         47.06         81.92        47.30 o
 -27   3  18         53.04        121.58        46.20 o
 -25   3  18         69.24         86.09        44.22 o
 -23   3  18        128.54         77.99        45.04 o
 -21   3  18        560.79        650.73        62.56 o
 -19   3  18       1309.25       1272.63        76.36 o
 -17   3  18        197.82        167.79        45.97 o
 -15   3  18         25.89         54.86        36.93 o
 -13   3  18         91.42        119.12        37.33 o
 -11   3  18        448.37        432.57        50.13 o
  -9   3  18       1201.36       1470.58        73.54 o
  -7   3  18        777.34        733.26        60.87 o
  -5   3  18          1.56        -39.00        39.00 o
  -3   3  18         85.00         75.71        37.44 o
  -1   3  18        998.57        832.71        63.63 o
   1   3  18        191.02        204.16        48.39 o
   3   3  18         33.13         78.86        42.32 o
   5   3  18          1.18         64.87        46.42 o
   7   3  18          8.99         -2.99        50.93 o
 -26   4  18         19.25         -4.92        45.34 o
 -24   4  18         82.01        106.69        47.41 o
 -22   4  18        178.99        151.77        49.16 o
 -20   4  18        389.39        368.24        49.35 o
 -18   4  18         17.96         12.14        41.32 o
 -16   4  18          8.57          5.29        34.14 o
 -14   4  18        853.62        840.46        62.49 o
 -12   4  18       2141.68       2218.09        92.42 o
 -10   4  18        888.23        870.06        65.16 o
  -8   4  18        509.93        444.24        56.38 o
  -6   4  18       1052.18        956.11        65.02 o
  -4   4  18        121.02        210.04        45.22 o
  -2   4  18         73.40         63.91        42.83 o
   0   4  18        159.91        226.44        34.35 o
   2   4  18         85.81        112.76        45.97 o
   4   4  18         50.90          5.18        44.89 o
   6   4  18         47.98        100.37        50.22 o
 -25   5  18          2.00        -41.67        41.67 o
 -23   5  18          7.16         15.66        42.61 o
 -21   5  18          5.43         40.85        41.79 o
 -19   5  18        335.48        389.46        55.59 o
 -17   5  18        332.56        391.11        53.87 o
 -15   5  18         93.74         87.07        42.59 o
 -13   5  18          0.10         16.76        39.97 o
 -11   5  18        124.74        150.07        45.59 o
  -9   5  18        407.74        435.62        57.10 o
  -7   5  18         33.73         75.04        45.29 o
  -5   5  18         37.68         35.28        43.61 o
  -3   5  18         33.04         21.12        41.31 o
  -1   5  18        282.89        240.57        47.53 o
   1   5  18          1.48          6.28        44.10 o
   3   5  18         62.63         58.62        48.75 o
   5   5  18          0.17        157.40        46.97 o
 -24   6  18          9.09         -5.86        45.87 o
 -22   6  18         49.36         39.92        38.71 o
 -20   6  18          0.23         49.86        40.45 o
 -18   6  18         19.20        -14.08        33.01 o
 -16   6  18          3.36         32.52        37.81 o
 -14   6  18          3.14        -15.21        42.02 o
 -12   6  18          9.43         46.44        34.93 o
 -10   6  18         73.40        112.18        47.97 o
  -8   6  18        800.00        781.48        72.91 o
  -6   6  18        276.62        241.55        55.06 o
  -4   6  18         42.50         33.92        40.94 o
  -2   6  18          0.26        -34.08        34.08 o
   0   6  18        195.62        206.45        55.33 o
   2   6  18         83.56        129.59        53.15 o
 -21   7  18         71.92        174.01        49.74 o
 -19   7  18          9.71          6.30        39.44 o
 -17   7  18         19.14         -7.62        44.16 o
 -15   7  18        197.71         99.53        47.68 o
 -13   7  18        295.05        164.42        53.44 o
 -11   7  18        131.11        194.66        49.82 o
  -9   7  18         26.73         55.04        43.25 o
  -7   7  18        119.18         95.60        50.78 o
  -5   7  18        317.70        312.86        61.32 o
  -3   7  18        272.48        219.80        58.05 o
  -1   7  18        106.40        107.16        47.08 o
   1   7  18         30.31         -2.03        45.20 o
 -20   8  18          0.84         42.72        40.08 o
 -18   8  18         43.94        -31.96        47.52 o
 -16   8  18        175.13        206.95        52.38 o
 -14   8  18         71.62         37.06        50.06 o
 -12   8  18         25.10        -47.34        47.34 o
 -10   8  18        125.54        116.08        55.34 o
  -8   8  18         99.52        137.62        51.68 o
  -6   8  18         34.53         20.27        49.31 o
  -4   8  18         30.53         25.54        47.60 o
  -2   8  18         79.29        113.50        48.26 o
 -15   9  18          6.46         50.46        48.12 o
 -13   9  18          4.66        -25.01        49.03 o
 -11   9  18          5.18         34.56        42.57 o
  -9   9  18          1.01        -41.54        41.54 o
  -7   9  18          0.00          7.34        44.06 o
  -5   9  18         32.46         28.87        51.44 o
 -27   1  19        128.44        168.31        51.61 o
 -25   1  19        395.96        359.42        60.28 o
 -23   1  19        226.42        139.92        48.47 o
 -21   1  19        103.03        140.61        41.71 o
 -19   1  19        169.08        155.03        44.43 o
 -17   1  19        371.43        420.45        51.51 o
 -15   1  19        243.69        228.72        44.87 o
 -13   1  19         10.33         29.10        36.46 o
 -11   1  19         63.97         63.33        40.20 o
  -9   1  19        324.23        284.08        50.64 o
  -7   1  19        525.10        641.81        55.63 o
  -5   1  19        156.98        190.37        44.10 o
  -3   1  19        411.26        426.49        48.26 o
  -1   1  19       1066.85        974.14        68.62 o
   1   1  19        291.07        316.77        51.02 o
   3   1  19        110.85        134.68        46.53 o
   5   1  19        163.21        121.14        54.35 o
 -26   2  19         58.70         43.60        46.94 o
 -24   2  19        234.73        259.34        53.96 o
 -22   2  19        511.09        497.39        59.83 o
 -20   2  19        508.44        607.01        56.85 o
 -18   2  19          7.57         42.59        39.40 o
 -16   2  19         24.60         14.36        35.97 o
 -14   2  19        941.17       1066.56        68.56 o
 -12   2  19       1740.93       1874.38        82.46 o
 -10   2  19        150.67        161.80        45.18 o
  -8   2  19        128.25        157.70        42.76 o
  -6   2  19       1967.45       1697.97        88.45 o
  -4   2  19       1470.40       1501.00        76.29 o
  -2   2  19        602.90        587.79        58.80 o
   0   2  19        222.78        227.52        34.60 o
   2   2  19        102.66        106.61        47.80 o
   4   2  19        127.03        167.24        50.77 o
 -27   3  19         38.08         33.53        46.41 o
 -25   3  19         37.68         48.31        43.66 o
 -23   3  19         25.61         77.77        39.32 o
 -21   3  19          4.49          1.13        40.98 o
 -19   3  19         90.79        136.13        45.73 o
 -17   3  19        273.57        261.36        44.98 o
 -15   3  19        434.02        440.66        53.85 o
 -13   3  19        573.28        519.88        55.88 o
 -11   3  19        561.03        510.04        56.96 o
  -9   3  19        208.44        316.15        45.92 o
  -7   3  19         76.48        103.26        43.70 o
  -5   3  19         10.95         33.88        39.91 o
  -3   3  19        167.70        148.52        47.02 o
  -1   3  19        646.68        591.10        59.94 o
   1   3  19        321.34        288.81        50.94 o
   3   3  19          2.78         46.10        41.22 o
   5   3  19         14.94         73.88        52.27 o
 -26   4  19         52.96         60.51        40.14 o
 -24   4  19          0.09         -9.50        36.19 o
 -22   4  19         21.40         15.16        39.84 o
 -20   4  19         17.96         56.37        43.73 o
 -18   4  19        109.67        112.12        45.52 o
 -16   4  19         13.47        -35.97        41.52 o
 -14   4  19          3.99         58.71        42.45 o
 -12   4  19          2.06        -39.11        43.65 o
 -10   4  19         13.97         58.45        44.34 o
  -8   4  19        156.66        239.42        50.39 o
  -6   4  19        139.79        111.69        47.67 o
  -4   4  19         31.39         38.45        45.47 o
  -2   4  19         23.30         39.83        39.75 o
   0   4  19          7.90         39.95        27.00 o
   2   4  19          2.95        -18.20        43.56 o
   4   4  19          0.38         17.92        48.66 o
 -25   5  19          6.14        -28.58        36.69 o
 -23   5  19         39.80        -10.06        46.76 o
 -21   5  19         49.83        -27.15        45.28 o
 -19   5  19         68.62        106.52        47.54 o
 -17   5  19        148.49        122.27        49.36 o
 -15   5  19        444.25        484.94        57.22 o
 -13   5  19        555.39        593.53        62.02 o
 -11   5  19        402.43        384.40        56.54 o
  -9   5  19        117.77        205.74        48.48 o
  -7   5  19        275.44        286.56        56.42 o
  -5   5  19        253.02        416.04        55.37 o
  -3   5  19         24.15         -7.42        40.72 o
  -1   5  19         38.49        -10.51        41.96 o
   1   5  19         33.56         61.37        43.62 o
   3   5  19         88.81        181.02        54.89 o
 -22   6  19         99.06          2.84        47.24 o
 -20   6  19         80.71         99.02        45.95 o
 -18   6  19        127.15        163.97        50.42 o
 -16   6  19        216.90        298.41        52.91 o
 -14   6  19        157.58        119.98        51.63 o
 -12   6  19        179.72        168.55        52.46 o
 -10   6  19        203.47        319.67        56.49 o
  -8   6  19        104.93        211.05        52.12 o
  -6   6  19        245.90        219.99        50.72 o
  -4   6  19        133.80         83.84        52.66 o
  -2   6  19         63.98         84.15        48.67 o
   0   6  19         52.58         19.27        32.90 o
 -21   7  19          6.48         18.20        46.68 o
 -19   7  19          6.40         48.50        42.40 o
 -17   7  19         36.28         50.39        46.53 o
 -15   7  19         14.64         19.34        36.90 o
 -13   7  19          0.03        -26.07        42.08 o
 -11   7  19         76.24        177.59        50.21 o
  -9   7  19         22.13         18.88        50.02 o
  -7   7  19         15.60         14.09        49.12 o
  -5   7  19         10.92         59.03        47.61 o
  -3   7  19         42.72         70.50        45.92 o
  -1   7  19         25.36        -41.62        41.62 o
 -18   8  19        225.53        210.47        55.65 o
 -16   8  19        147.98        181.51        56.55 o
 -14   8  19          5.70        -23.79        43.81 o
 -12   8  19          4.63         66.28        49.11 o
 -10   8  19          0.63        -25.11        49.13 o
  -8   8  19         50.48         41.71        52.44 o
  -6   8  19         19.86         89.55        52.19 o
  -4   8  19          7.91         92.82        51.77 o
 -26   0  20         17.41          5.19        44.30 o
 -24   0  20        414.87        448.51        58.93 o
 -22   0  20       1645.17       1471.46        83.15 o
 -20   0  20        612.90        646.89        58.33 o
 -18   0  20        102.46        108.26        41.43 o
 -16   0  20          9.06         24.23        36.26 o
 -14   0  20       1222.14       1264.04        72.50 o
 -12   0  20       2415.53       2229.24       110.69 o
 -10   0  20        624.35        709.51        57.84 o
  -8   0  20        361.22        364.10        51.74 o
  -6   0  20       1448.20       1343.32        74.62 o
  -4   0  20       1401.30       1202.64        74.11 o
  -2   0  20        442.85        576.37        56.64 o
   0   0  20         66.31         58.10        29.62 o
   2   0  20         86.72         94.25        47.33 o
   4   0  20        157.03        186.40        55.87 o
 -27   1  20         20.45        -50.13        50.13 o
 -25   1  20        155.38        109.64        50.56 o
 -23   1  20        114.41        106.46        48.49 o
 -21   1  20         68.57         55.80        43.95 o
 -19   1  20         94.96        107.66        44.57 o
 -17   1  20        492.98        454.10        51.73 o
 -15   1  20        277.04        206.47        45.93 o
 -13   1  20        213.42        160.26        45.72 o
 -11   1  20       1094.06       1083.71        70.06 o
  -9   1  20       1285.73       1196.88        72.84 o
  -7   1  20        597.45        588.41        60.28 o
  -5   1  20        104.44        118.48        41.14 o
  -3   1  20         99.52        125.85        44.46 o
  -1   1  20        149.33        157.15        45.57 o
   1   1  20         76.31         70.32        43.38 o
   3   1  20          4.49        -43.26        43.26 o
 -26   2  20         85.00        136.01        46.65 o
 -24   2  20         25.53         65.30        42.17 o
 -22   2  20          0.00          7.07        41.57 o
 -20   2  20         34.75         19.64        42.29 o
 -18   2  20          7.74        -13.57        41.78 o
 -16   2  20        165.16        160.50        41.57 o
 -14   2  20        571.35        588.57        59.89 o
 -12   2  20        382.98        458.64        54.76 o
 -10   2  20          2.06         -7.63        36.61 o
  -8   2  20        135.42        133.61        45.07 o
  -6   2  20          2.48         21.56        42.14 o
  -4   2  20        150.86        176.42        46.96 o
  -2   2  20          4.66         31.77        40.73 o
   0   2  20        193.89        218.27        44.09 o
   2   2  20          0.68        -10.53        39.24 o
   4   2  20         19.50         55.05        50.77 o
 -25   3  20         58.00         93.37        44.76 o
 -23   3  20         55.80         35.81        44.49 o
 -21   3  20        215.87        291.19        52.87 o
 -19   3  20        112.71        135.75        46.66 o
 -17   3  20          3.61          9.11        34.24 o
 -15   3  20        135.14        150.89        45.52 o
 -13   3  20        229.73        270.82        51.09 o
 -11   3  20        244.02        205.86        49.94 o
  -9   3  20        141.30        181.19        45.59 o
  -7   3  20         77.39        156.59        44.48 o
  -5   3  20         61.45        124.21        45.87 o
  -3   3  20        201.18        208.16        48.54 o
  -1   3  20        220.06        122.63        48.91 o
   1   3  20         12.83         90.04        42.50 o
   3   3  20         12.12         52.42        49.44 o
 -24   4  20         33.52         75.79        42.37 o
 -22   4  20         47.39        -38.60        38.60 o
 -20   4  20        177.28        272.73        51.47 o
 -18   4  20        184.42        202.11        50.96 o
 -16   4  20        314.98        285.02        55.47 o
 -14   4  20        725.93        739.98        69.09 o
 -12   4  20       1013.69       1067.93        73.42 o
 -10   4  20        132.19        186.51        49.13 o
  -8   4  20         42.37         39.29        47.35 o
  -6   4  20         73.04         22.69        44.14 o
  -4   4  20        162.08        180.40        47.47 o
  -2   4  20         69.93         69.23        44.74 o
   0   4  20         27.57         70.18        29.59 o
   2   4  20         39.38         57.74        48.75 o
 -23   5  20         37.89         28.44        47.32 o
 -21   5  20        120.95        106.66        50.36 o
 -19   5  20        170.70        101.11        48.18 o
 -17   5  20         33.21         51.79        45.19 o
 -15   5  20          6.82        -33.63        35.12 o
 -13   5  20         11.34         72.55        40.96 o
 -11   5  20        197.21        273.45        52.43 o
  -9   5  20        305.47        355.00        55.77 o
  -7   5  20          1.93         16.83        43.41 o
  -5   5  20        149.68        223.65        49.57 o
  -3   5  20          4.96          0.06        34.61 o
  -1   5  20         50.69         -5.68        47.78 o
   1   5  20         30.24        -15.48        52.36 o
 -22   6  20         76.59         76.52        52.14 o
 -20   6  20          0.08         42.89        47.47 o
 -18   6  20        121.16        134.24        49.69 o
 -16   6  20        168.72        154.34        52.54 o
 -14   6  20         66.02         69.59        45.42 o
 -12   6  20         18.81         16.30        47.31 o
 -10   6  20         12.62         39.58        44.10 o
  -8   6  20         80.63         72.14        50.85 o
  -6   6  20         45.38         52.86        47.27 o
  -4   6  20          3.07         70.22        45.91 o
  -2   6  20         64.38         46.05        47.98 o
 -19   7  20         37.98         37.63        47.66 o
 -17   7  20          5.50        -41.27        41.27 o
 -15   7  20        197.30        214.61        55.55 o
 -13   7  20        318.88        437.64        64.76 o
 -11   7  20         31.63         87.04        50.66 o
  -9   7  20          3.56        -47.58        47.58 o
  -7   7  20         65.89         52.34        54.23 o
  -5   7  20        239.19        303.43        61.36 o
  -3   7  20        339.16        299.71        65.41 o
 -14   8  20         50.11        144.15        51.92 o
 -12   8  20          0.31          2.57        51.20 o
 -10   8  20         24.33         -2.39        52.80 o
  -8   8  20         92.59        242.02        57.92 o
 -25   1  21         56.47         52.18        48.41 o
 -23   1  21         24.01         72.79        41.90 o
 -21   1  21        189.97        136.45        44.14 o
 -19   1  21        153.62        272.69        48.26 o
 -17   1  21        118.94        176.01        44.79 o
 -15   1  21        185.56        103.07        43.17 o
 -13   1  21         35.16         55.08        43.93 o
 -11   1  21         51.63        115.44        40.13 o
  -9   1  21        385.53        365.14        49.64 o
  -7   1  21        250.96        252.33        50.87 o
  -5   1  21          2.09         61.76        40.43 o
  -3   1  21        107.80         86.04        45.53 o
  -1   1  21        529.37        411.60        57.72 o
   1   1  21        181.02         90.54        52.80 o
 -26   2  21         47.82         11.73        47.15 o
 -24   2  21        119.62        146.65        51.41 o
 -22   2  21        497.53        520.80        63.38 o
 -20   2  21        542.14        578.55        63.50 o
 -18   2  21         28.03         92.48        44.61 o
 -16   2  21         47.62        156.24        43.37 o
 -14   2  21        544.47        567.41        59.83 o
 -12   2  21        969.09        888.44        68.98 o
 -10   2  21        208.22        205.76        47.36 o
  -8   2  21          5.30        -19.23        41.25 o
  -6   2  21         92.16         40.57        43.98 o
  -4   2  21        350.30        342.68        51.42 o
  -2   2  21        181.76        216.00        50.51 o
   0   2  21          2.36        -20.12        26.23 o
 -25   3  21         93.81        108.05        50.41 o
 -23   3  21          9.98         39.61        38.11 o
 -21   3  21         52.78         84.83        47.12 o
 -19   3  21        410.84        331.39        61.01 o
 -17   3  21        826.73        837.33        68.86 o
 -15   3  21        277.99        221.53        51.75 o
 -13   3  21         12.72        -24.70        35.75 o
 -11   3  21         13.35         29.84        36.21 o
  -9   3  21         54.52        -45.48        45.48 o
  -7   3  21         21.30         22.68        42.71 o
  -5   3  21         19.24          7.81        34.78 o
  -3   3  21         12.97        -12.86        36.05 o
  -1   3  21         70.99        126.77        43.98 o
   1   3  21         17.62         52.87        49.42 o
 -24   4  21          0.07        -33.97        33.97 o
 -22   4  21        131.93        173.92        49.58 o
 -20   4  21         68.68         18.62        48.19 o
 -18   4  21         34.29         63.32        40.52 o
 -16   4  21        140.41        172.32        48.15 o
 -14   4  21         13.46         -6.28        36.53 o
 -12   4  21          2.93        -12.07        43.86 o
 -10   4  21        155.46        244.65        50.41 o
  -8   4  21        307.73        403.47        58.01 o
  -6   4  21         70.91         25.28        45.11 o
  -4   4  21         35.19        102.02        46.78 o
  -2   4  21         18.40         46.78        45.59 o
   0   4  21         49.48         64.49        40.23 o
 -21   5  21        254.03        270.80        61.11 o
 -19   5  21        141.54         96.81        51.25 o
 -17   5  21         36.72         40.65        48.34 o
 -15   5  21         75.60         58.95        41.72 o
 -13   5  21        209.27        282.24        56.12 o
 -11   5  21        439.09        420.74        65.38 o
  -9   5  21        207.70        147.60        52.03 o
  -7   5  21         37.93        120.88        46.46 o
  -5   5  21         42.76        136.84        40.83 o
  -3   5  21        133.49         93.45        47.99 o
 -20   6  21         53.52        119.99        43.02 o
 -18   6  21          5.71         17.48        40.46 o
 -16   6  21         29.21        117.07        47.76 o
 -14   6  21         49.19        -50.76        50.76 o
 -12   6  21         79.61        147.42        49.63 o
 -10   6  21         87.63         89.51        55.48 o
  -8   6  21        103.89         75.24        55.88 o
  -6   6  21        125.78        164.68        56.46 o
  -4   6  21         94.20        -51.17        53.23 o
 -17   7  21         18.70         17.25        44.97 o
 -15   7  21          0.04        -44.08        44.08 o
 -13   7  21          1.32         18.22        47.64 o
 -11   7  21         10.22         13.54        43.94 o
  -9   7  21          0.16          3.28        49.03 o
  -7   7  21         30.33        149.84        54.28 o
 -24   0  22         64.79        126.87        41.07 o
 -22   0  22        229.51        127.68        52.73 o
 -20   0  22        114.62        144.87        45.69 o
 -18   0  22          1.34         32.88        38.36 o
 -16   0  22         95.19        173.51        43.95 o
 -14   0  22        928.95        984.40        72.55 o
 -12   0  22        906.33        716.63        64.88 o
 -10   0  22         47.46         29.97        36.44 o
  -8   0  22          3.23         28.27        30.78 o
  -6   0  22        194.14        159.47        48.82 o
  -4   0  22        655.65        652.33        66.07 o
  -2   0  22        282.10        262.98        56.21 o
   0   0  22          2.87        -12.27        32.04 o
 -25   1  22        243.04        262.76        56.77 o
 -23   1  22        152.77        230.49        48.94 o
 -21   1  22         13.86         -5.16        41.98 o
 -19   1  22          0.42         95.00        40.10 o
 -17   1  22        154.13        194.97        47.12 o
 -15   1  22        343.59        284.79        49.24 o
 -13   1  22        177.85        147.96        47.03 o
 -11   1  22         85.03        204.81        45.55 o
  -9   1  22        186.00        189.80        40.57 o
  -7   1  22        118.81        159.35        45.43 o
  -5   1  22          1.00         53.65        41.47 o
  -3   1  22          1.40         31.73        45.98 o
  -1   1  22         40.00         81.89        51.61 o
 -24   2  22         26.54        100.95        44.57 o
 -22   2  22        194.66        231.05        53.04 o
 -20   2  22         48.82         44.87        40.08 o
 -18   2  22          5.23         27.03        39.56 o
 -16   2  22         27.64         38.41        41.38 o
 -14   2  22          7.37         46.09        41.86 o
 -12   2  22          5.16         22.09        43.47 o
 -10   2  22          0.43          6.19        40.17 o
  -8   2  22         44.03         19.10        44.27 o
  -6   2  22         61.41         51.19        43.67 o
  -4   2  22          0.74         22.02        39.44 o
  -2   2  22          0.05         16.15        41.71 o
 -23   3  22          0.37         -9.26        39.96 o
 -21   3  22         90.85        190.54        52.33 o
 -19   3  22         92.76        127.77        51.05 o
 -17   3  22         37.12        -16.99        42.94 o
 -15   3  22        117.13        134.34        46.86 o
 -13   3  22         58.63         98.11        45.87 o
 -11   3  22         76.68         65.12        46.08 o
  -9   3  22        352.68        281.50        54.75 o
  -7   3  22        150.40        101.58        49.79 o
  -5   3  22         11.93         -9.43        35.70 o
  -3   3  22          4.79         12.92        43.99 o
 -22   4  22        136.12         21.14        52.27 o
 -20   4  22        192.60        334.01        55.65 o
 -18   4  22         76.99        165.38        43.06 o
 -16   4  22          9.13         -5.85        37.91 o
 -14   4  22          6.18        -38.35        38.35 o
 -12   4  22         80.18         24.71        45.25 o
 -10   4  22         71.59        138.20        49.65 o
  -8   4  22         31.84         88.87        44.85 o
  -6   4  22         44.57        -15.76        43.85 o
  -4   4  22        140.91        127.74        48.11 o
 -21   5  22         43.54         97.24        47.41 o
 -19   5  22         24.22         -4.48        48.86 o
 -17   5  22          2.61         84.05        48.12 o
 -15   5  22          5.87        -38.58        46.99 o
 -13   5  22         14.20         79.50        49.15 o
 -11   5  22          0.26        -18.77        50.46 o
  -9   5  22         27.21         84.22        50.41 o
  -7   5  22         62.20        100.78        46.59 o
  -5   5  22          2.51         -2.02        42.71 o
 -18   6  22        303.37        377.38        65.26 o
 -16   6  22        449.57        434.31        71.26 o
 -14   6  22         42.19         65.30        53.24 o
 -12   6  22         22.33         10.76        48.00 o
 -10   6  22         22.38         42.03        52.35 o
  -8   6  22        174.80        143.83        59.01 o
 -23   1  23          8.25         52.56        45.28 o
 -21   1  23         48.27         59.05        43.80 o
 -19   1  23         50.94        -30.97        35.25 o
 -17   1  23         65.26         51.40        44.62 o
 -15   1  23        142.51        142.79        41.60 o
 -13   1  23        106.99        206.36        46.53 o
 -11   1  23         11.23         41.24        33.70 o
  -9   1  23         76.76         35.63        45.01 o
  -7   1  23        252.29        196.31        53.64 o
  -5   1  23        168.26        230.70        53.26 o
  -3   1  23         85.20         58.52        49.34 o
 -22   2  23        250.94        188.74        55.48 o
 -20   2  23        155.96        232.23        47.99 o
 -18   2  23         17.76         -8.50        41.59 o
 -16   2  23         26.83        114.90        41.72 o
 -14   2  23        233.17        171.20        54.35 o
 -12   2  23        381.44        396.39        56.92 o
 -10   2  23         80.97         25.43        46.17 o
  -8   2  23          5.54         91.75        42.21 o
  -6   2  23          8.91        -24.04        39.19 o
  -4   2  23        160.68        125.30        50.37 o
 -21   3  23         38.20         65.82        48.81 o
 -19   3  23         21.04         20.22        48.63 o
 -17   3  23         45.59         42.07        48.43 o
 -15   3  23         24.55         35.62        38.79 o
 -13   3  23          0.14        -16.95        34.37 o
 -11   3  23          3.29        -39.95        39.95 o
  -9   3  23         20.43         60.92        42.77 o
  -7   3  23         38.04         34.03        46.77 o
  -5   3  23          0.19          7.39        36.37 o
 -20   4  23          0.42        -39.62        39.62 o
 -18   4  23         67.03        128.97        48.96 o
 -16   4  23        198.60        207.88        55.42 o
 -14   4  23         36.59         82.93        44.47 o
 -12   4  23          5.48         24.33        48.82 o
 -10   4  23         13.38        -32.34        40.03 o
  -8   4  23         56.04        143.04        50.54 o
  -6   4  23          1.00        -20.63        43.33 o
 -17   5  23         29.25         93.26        50.87 o
 -15   5  23        175.34        118.98        54.02 o
 -13   5  23        209.86        134.39        59.50 o
 -11   5  23         78.65         80.08        54.48 o
  -9   5  23         23.46        -14.03        53.01 o
 -20   0  24        188.97        153.37        52.25 o
 -18   0  24         11.16        -36.19        36.19 o
 -16   0  24          1.09         52.97        33.66 o
 -14   0  24         42.81         70.46        40.49 o
 -12   0  24        303.64        408.05        52.21 o
 -10   0  24        211.49        315.04        50.99 o
  -8   0  24         46.95         73.68        49.74 o
  -6   0  24         70.48         97.45        49.39 o
 -21   1  24          3.90        -32.38        43.33 o
 -19   1  24          0.25        -38.52        38.52 o
 -17   1  24         67.70        144.53        48.86 o
 -15   1  24        119.37        136.63        45.39 o
 -13   1  24         55.34        -10.42        46.61 o
 -11   1  24          1.85         18.19        43.59 o
  -9   1  24          2.34         11.11        37.93 o
  -7   1  24         23.11         95.71        45.08 o
 -20   2  24          1.84        -11.92        41.53 o
 -18   2  24         60.40        126.61        48.41 o
 -16   2  24         30.41         96.69        45.04 o
 -14   2  24          0.39         59.57        42.30 o
 -12   2  24          1.16         43.73        46.95 o
 -10   2  24         71.77         31.18        48.05 o
  -8   2  24        114.93        149.53        48.95 o
 -19   3  24        138.53        206.64        54.57 o
 -17   3  24         46.85        129.72        46.43 o
 -15   3  24         83.69        128.49        49.59 o
 -13   3  24        135.32        161.91        53.49 o
 -11   3  24        104.49        162.98        52.97 o
  -9   3  24        112.29        174.34        50.85 o
 -14   4  24        105.74         51.59        47.52 o
 -12   4  24        163.45        171.84        55.84 o
 -17   1  25         53.76         66.79        40.03 o
 -15   1  25         72.49         41.43        41.02 o
 -13   1  25        123.67        185.44        51.07 o
                                                
